# Supplementary material for: Delineating the Tnt1 Insertion Landscape of the Model Legume Medicago truncatula cv. R108 at the Hi-C Resolution Using a Chromosome-Length Genome Assembly
Source: Int J Mol Sci. 2021 Apr 21;22(9):4326. doi: 10.3390/ijms22094326 (PMC8122578; doi:10.3390/ijms22094326)
Supplement: Supplementary file 1 [file ijms-22-04326-s001.zip]

Archive with 4 entries (3 files):
- Medicago_R108_Hi-C_vF.0_IJMS.xlsx
- Supplementary - Figure S1.pdf
- __MACOSX/
- __MACOSX/._Medicago_R108_Hi-C_vF.0_IJMS.xlsx
