# Supplementary material for: Delineating the Tnt1 Insertion Landscape of the Model Legume Medicago truncatula cv. R108 at the Hi-C Resolution Using a Chromosome-Length Genome Assembly
Source: Int J Mol Sci. 2021 Apr 21;22(9):4326. doi: 10.3390/ijms22094326 (PMC8122578; doi:10.3390/ijms22094326)
Supplement: Supplementary file 1 [file ijms-22-04326-s001.zip › Medicago_R108_Hi-C_vF.0_IJMS.xlsx]

## Sheet: Table1
Table 1. Assembly statistics for the MedtrR108_hic genome assembly. Note that scaffolds smaller than 1 Kbp are excluded from the analysis.
Statistics	MedtrR108_hic
Draft scaffolds
Base Pairs	399348955
Number of contigs	1005
Contig N50	5925378
Number of scaffolds	909
Scaffold N50	12848239
Chromosome-length scaffolds
Base Pairs	390045474
Number of contigs	209
Contig N50	6045855
Number of scaffolds	8
Scaffold N50*	51860634
Small scaffolds
Base Pairs	5840890
Number of contigs	248
Contig N50	24000
Number of scaffolds	236
Scaffold N50	24736
Tiny scaffolds
Base Pairs	3462591
Number of contigs	558
Contig N50	9246
Number of scaffolds	557
Scaffold N50	9246

## Sheet: Table2
Table 2. Tnt1 insertion distribution on the Medicago truncatula R108 Hi-C genome.
Mapping description	No: of FSTs	% of Total FSTs
FSTs mapped to Chromosome 1	27902	12.61
FSTs mapped to Chromosome 2	24559	11.1
FSTs mapped to Chromosome 3	27679	12.51
FSTs mapped to Chromosome 4	26975	12.19
FSTs mapped to Chromosome 5	25313	11.44
FSTs mapped to Chromosome 6	16433	7.43
FSTs mapped to Chromosome 7	25451	11.5
FSTs mapped to Chromosome 8	27115	12.25
Total mapped to 8 chromosomes	201427	91.03
Total mapped to non Chr scaffolds	1361	0.62

## Sheet: Table S1
Table S1. Statistics describing various scaffold populations. See (Dudchenko et al. 2017).
Chromosome number	MedtrR108_hic
	Total length, bp	Sequenced bases, bp
Chromosome 1	51973615	51904075
Chromosome 2	46576621	46361420
Chromosome 3	55900781	55662996
Chromosome 4	53186647	52951126
Chromosome 5	43923821	43856566
Chromosome 6	37800886	37529010
Chromosome 7	51860634	51603497
Chromosome 8	50254964	50176773
Note: Scaffolds smaller than 1 Kbp are excluded from the analysis.

## Sheet: Table S2
Table S2. Statistics describing assembly results using Hi-C, including only draft scaffolds that we attempted to scaffold further as input.
Scaffold Type	Statistic	MedtrR108_hic
Draft	Sequenced Base Pairs	399348955
	# of Scaffolds	909
	Scaffold N50, bp	12848239
	Length of Longest Scaffold, bp	32323034
Unattempted	Sequenced Base Pairs	3462591
	% of Total Sequenced Base Pairs	0.00867059
	# of Scaffolds	557
	Scaffold N50, bp	9246
	Length of Longest Scaffold, bp	14960
Input	Sequenced Base Pairs	395886364
	% of Total Sequenced Base Pairs	0.991329
	# of Scaffolds	352
	Scaffold N50, bp	12848239
	Length of Longest Scaffold, bp	32323034
Resolved	Sequenced Base Pairs	390045474
	% of Attempted	0.985246
	% of Total Sequenced Base Pairs	0.976703
	# of Scaffolds	120
	Scaffold N50, bp	12848239
	Length of Longest Scaffold, bp	22153049
Unresolved & Inconsistent	Sequenced Base Pairs	5840890
	% of Attempted	0.014754
	% of Total Sequenced Base Pairs	0.014626
	# of Scaffolds	247
	Scaffold N50, bp	24385
	Length of Longest Scaffold, bp	224000
#The values describe the chromosome-length scaffolds, as well as other, smaller scaffolds generated during the Hi-C assembly process.

## Sheet: Table S3
Table S3. Cumulative assembly statistics for the assemblies. The values describe the combined set of chromosome-length scaffolds and small scaffolds, excluding ‘tiny’ scaffolds (<10 kb) from the draft assembly, which we did not attempt to assemble.
Scaffold Type	Statistic	MedtrR108_hic
Input	Sequenced Base Pairs	395886364
	# of Scaffolds	352
	Scaffold N50, bp	12848239
	Length of Longest Scaffold, bp	32323034
Chr-length &	Sequenced Base Pairs	395886364
Small	% of Sequenced Base Pairs in Input	1
	# of Scaffolds	244
	Scaffold N50, bp	51860634
	Length of Longest Scaffold, bp	55900781
Chr-length	Sequenced Base Pairs	390045474
	% of Sequenced Base Pairs in Input	0.985246
	# of Scaffolds	8
	Scaffold N50, bp	51860634
	Length of Longest Scaffold, bp	55900781
Small	Sequenced Base Pairs	5840890
	% of Sequenced Base Pairs in Input	0.014754
	# of Scaffolds	236
	Scaffold N50, bp	24736
	Length of Longest Scaffold, bp	270514

## Sheet: Table S4
Table S4. Cumulative assembly statistics for the assemblies. The values describe the combined set of chromosome-length scaffolds, and small and tiny scaffolds, excluding ‘subtiny’ scaffolds (<1 kb) from the draft assembly.
Scaffold Type	Statistic	MedtrR108_hic
Draft	Sequenced Base Pairs	399348955
	# of Scaffolds	909
	Scaffold N50, bp	12848239
	Length of Longest Scaffold, bp	32323034
Chr-length, Small,	Sequenced Base Pairs	399348955
& Tiny	% of Sequenced Base Pairs in Draft	1
	# of Scaffolds	801
	Scaffold N50, bp	51860634
	Length of Longest Scaffold, bp	55900781
Chr-length	Sequenced Base Pairs	390045474
	% of Sequenced Base Pairs in Draft	0.976703
	# of Scaffolds	8
	Scaffold N50, bp	51860634
	Length of Longest Scaffold, bp	55900781
Small &	Sequenced Base Pairs	9303481
Tiny	% of Sequenced Base Pairs in Draft	0.0232966
	# of Scaffolds	793
	Scaffold N50, bp	18959
	Length of Longest Scaffold, bp	270514

## Sheet: Table S5
Table S5. Chromosome-length scaffolds of the MedtrR108_hic genome assembly.
Statistics	MedtrR108_hic
Base Pairs	395886364
Number of contigs	457
Contig N50	5925378
Number of scaffolds	244
Scaffold N50	51860634
In chromosome-length scaffolds	0.985246

## Sheet: Table S6
Table S6. Statistics of the completeness of the MedtrR108_hic and R108 v1.0 assemblies using the CEGMA pipeline.
	MedtrR108_hic		R108 v1
Characteristics	Complete	Partial	Complete	Partial
Total CEGs	248	248	248	248
Total CEGs detected in the genome using CEGMA pipeline	228 (91.94%)	245 (98.79%)	223 (89.92%)	242 (97.58%)
Average number of orthologs per CEG	1.88	2.17	1.87	2.16
CEGS that have > 1 ortholog	135 (54.82%)	156 (63.27 %)	121 (54.26%)	153 (63.22%)

## Sheet: Table S7
Table S7. Results of the BUSCO analysis of the protein-coding genes in MedtrR108_hic, R108 v1.0, and A17 Mt5.0.
Characteristics	MedtrR108_hic	R108 v1.0	A17 Mt5.0
Complete BUSCOs (C)	2250 (96.73%)	2120 (91.94%)	2260 (97.16%)
Complete and single-copy BUSCOs (S)	2151 (94.48%)	1753 (75.37%)	2165 (93.08%)
Complete and duplicated BUSCOs (D)	99 (4.26%)	367 (15.79%)	101 (4.34%)
Fragmented BUSCOs (F)	18 (0.77%)	86 (3.70%)	33 (1.42%)
Missing BUSCOs (M)	58 (2.49%)	120 (5.16%)	27 (1.16%)
Total BUSCO groups searched	2326	2326	2326

## Sheet: Table S8
Table S8. Functional annotation of the predicted protein-coding genes in the MedtrR108_hic assembly.
Gene name	Gene start	Gene end	Chromosome number	A17 Mt5.0 (GenBank Accession no. GCA_003473485.2)	Phytozome V13	TrEMBl	RefSeq	TAIR10	Swissprot	KO
MedtrR108_hic.HiC_scaffold_1.1	50303	56225	HiC_scaffold_1	RHN82821.1 putative DNA helicase transcription regulator SAP family [Medicago truncatula]	Medtr1g116980.1 pacid=31099416 transcript=Medtr1g116980.1 locus=Medtr1g116980 ID=Medtr1g116980.1.JCVIMt4.0v1 annot-version=Mt4.0v1	tr|G7ICA9|G7ICA9_MEDTR ATP-dependent DNA helicase 2 subunit Ku70 OS=Medicago truncatula OX=3880 GN=11441760 PE=3 SV=2	XP_003592861.2 ATP-dependent DNA helicase 2 subunit KU70 [Medicago truncatula]	AT1G16970.1 | Symbols: KU70, ATKU70 | KU70 homolog | chr1:5801159-5805724 REVERSE LENGTH=621	sp|Q7F1M0|KU70_ORYSJ ATP-dependent DNA helicase 2 subunit KU70 OS=Oryza sativa subsp. japonica OX=39947 GN=KU70 PE=1 SV=1	K10884
MedtrR108_hic.HiC_scaffold_1.10	134032	137288	HiC_scaffold_1	RHN77690.1 putative photosystem II [Medicago truncatula]	Medtr1g026550.1 pacid=31095583 transcript=Medtr1g026550.1 locus=Medtr1g026550 ID=Medtr1g026550.1.JCVIMt4.0v1 annot-version=Mt4.0v1	tr|A0A072VE21|A0A072VE21_MEDTR Chlorophyll a-b binding protein, chloroplastic OS=Medicago truncatula OX=3880 GN=25482231 PE=3 SV=1	XP_013466227.1 chlorophyll a-b binding protein 7, chloroplastic isoform X1 [Medicago truncatula]	AT1G76570.1 | Symbols: | Chlorophyll A-B binding family protein | chr1:28729132-28730754 FORWARD LENGTH=327	sp|Q9C9K1|CB7_ARATH Chlorophyll a-b binding protein 7, chloroplastic OS=Arabidopsis thaliana OX=3702 GN=LHCB7 PE=2 SV=1	K14172
MedtrR108_hic.HiC_scaffold_1.100	1020025	1020553	HiC_scaffold_1	RHN77482.1 hypothetical protein MtrunA17_Chr1g0155291 [Medicago truncatula]	Medtr1g022365.1 pacid=31095614 transcript=Medtr1g022365.1 locus=Medtr1g022365 ID=Medtr1g022365.1.JCVIMt4.0v1 annot-version=Mt4.0v1	tr|A0A072VEX8|A0A072VEX8_MEDTR Uncharacterized protein OS=Medicago truncatula OX=3880 GN=25482156 PE=4 SV=1	XP_013466122.1 proteoglycan 4 [Medicago truncatula]	NA	NA	NA
MedtrR108_hic.HiC_scaffold_1.1000	9397267	9400310	HiC_scaffold_1	RHN77845.1 putative P-loop containing nucleoside triphosphate hydrolase, leucine-rich repeat domain, L [Medicago truncatula]	Medtr1g028720.1 pacid=31095609 transcript=Medtr1g028720.1 locus=Medtr1g028720 ID=Medtr1g028720.1.JCVIMt4.0v1 annot-version=Mt4.0v1	tr|A0A396JNP9|A0A396JNP9_MEDTR Putative P-loop containing nucleoside triphosphate hydrolase, leucine-rich repeat domain, L OS=Medicago truncatula OX=3880 GN=MtrunA17_Chr1g0159111 PE=4 SV=1	XP_013466388.2 probable disease resistance protein At5g63020 [Medicago truncatula]	AT5G63020.1 | Symbols: | Disease resistance protein (CC-NBS-LRR class) family | chr5:25283252-25286002 REVERSE LENGTH=888	sp|Q8RXS5|DRL40_ARATH Probable disease resistance protein At5g63020 OS=Arabidopsis thaliana OX=3702 GN=At5g63020 PE=2 SV=2	K13459
MedtrR108_hic.HiC_scaffold_1.1001	9427046	9428498	HiC_scaffold_1	RHN77847.1 hypothetical protein MtrunA17_Chr1g0159151 [Medicago truncatula]	Medtr1g028880.1 pacid=31097517 transcript=Medtr1g028880.1 locus=Medtr1g028880 ID=Medtr1g028880.1.JCVIMt4.0v1 annot-version=Mt4.0v1	tr|A0A072VEK8|A0A072VEK8_MEDTR Uncharacterized protein OS=Medicago truncatula OX=3880 GN=25482390 PE=4 SV=1	XP_013466393.1 uncharacterized protein DDB_G0290685 [Medicago truncatula]	NA	NA	NA
MedtrR108_hic.HiC_scaffold_1.1002	9456503	9459274	HiC_scaffold_1	RHN77847.1 hypothetical protein MtrunA17_Chr1g0159151 [Medicago truncatula]	Medtr1g028880.1 pacid=31097517 transcript=Medtr1g028880.1 locus=Medtr1g028880 ID=Medtr1g028880.1.JCVIMt4.0v1 annot-version=Mt4.0v1	tr|A0A072VEK8|A0A072VEK8_MEDTR Uncharacterized protein OS=Medicago truncatula OX=3880 GN=25482390 PE=4 SV=1	XP_013466393.1 uncharacterized protein DDB_G0290685 [Medicago truncatula]	AT5G53220.1 | Symbols: | unknown protein; Has 3099 Blast hits to 2528 proteins in 332 species: Archae - 2; Bacteria - 245; Metazoa - 1059; Fungi - 555; Plants - 177; Viruses - 49; Other Eukaryotes - 1012 (source: NCBI BLink). | chr5:21596824-21598004 FORWARD LENGTH=368	NA	NA
MedtrR108_hic.HiC_scaffold_1.1003	9464523	9466689	HiC_scaffold_1	RHN77848.1 putative protein kinase RLK-Pelle-LRR-III family [Medicago truncatula]	Medtr1g028890.1 pacid=31097655 transcript=Medtr1g028890.1 locus=Medtr1g028890 ID=Medtr1g028890.1.JCVIMt4.0v1 annot-version=Mt4.0v1	tr|A0A072VQP2|A0A072VQP2_MEDTR LRR receptor-like kinase OS=Medicago truncatula OX=3880 GN=25482391 PE=4 SV=1	XP_013466394.1 probable inactive receptor kinase At4g23740 [Medicago truncatula]	AT4G23740.1 | Symbols: | Leucine-rich repeat protein kinase family protein | chr4:12367063-12369159 FORWARD LENGTH=638	sp|Q9SUQ3|Y4374_ARATH Probable inactive receptor kinase At4g23740 OS=Arabidopsis thaliana OX=3702 GN=At4g23740 PE=1 SV=1	NA
MedtrR108_hic.HiC_scaffold_1.1004	9473826	9474425	HiC_scaffold_1	RHN77849.1 hypothetical protein MtrunA17_Chr1g0159171 [Medicago truncatula]	Medtr1g028910.1 pacid=31098122 transcript=Medtr1g028910.1 locus=Medtr1g028910 ID=Medtr1g028910.1.JCVIMt4.0v1 annot-version=Mt4.0v1	tr|A0A072VFS6|A0A072VFS6_MEDTR MKS1-like protein OS=Medicago truncatula OX=3880 GN=MTR_1g028910 PE=4 SV=1	XP_027339625.1 nuclear speckle RNA-binding protein B-like [Abrus precatorius]	AT1G21326.1 | Symbols: | VQ motif-containing protein | chr1:7469002-7469721 REVERSE LENGTH=239	sp|Q8LGD5|MKS1_ARATH Protein MKS1 OS=Arabidopsis thaliana OX=3702 GN=MKS1 PE=1 SV=2	K20725
MedtrR108_hic.HiC_scaffold_1.1005	9482842	9483147	HiC_scaffold_1	RHN77851.1 hypothetical protein MtrunA17_Chr1g0159191 [Medicago truncatula]	Medtr1g028920.1 pacid=31097233 transcript=Medtr1g028920.1 locus=Medtr1g028920 ID=Medtr1g028920.1.JCVIMt4.0v1 annot-version=Mt4.0v1	tr|A0A072VF87|A0A072VF87_MEDTR VQ motif protein OS=Medicago truncatula OX=3880 GN=MTR_1g028920 PE=4 SV=1	XP_003522552.2 protein MKS1 [Glycine max]	AT3G18690.1 | Symbols: MKS1 | MAP kinase substrate 1 | chr3:6429755-6430423 REVERSE LENGTH=222	sp|Q8LGD5|MKS1_ARATH Protein MKS1 OS=Arabidopsis thaliana OX=3702 GN=MKS1 PE=1 SV=2	K20725
MedtrR108_hic.HiC_scaffold_1.1006	9489298	9491361	HiC_scaffold_1	RHN77852.1 putative glycolipid transfer protein [Medicago truncatula]	Medtr1g028960.1 pacid=31096366 transcript=Medtr1g028960.1 locus=Medtr1g028960 ID=Medtr1g028960.1.JCVIMt4.0v1 annot-version=Mt4.0v1	tr|A0A072VEL1|A0A072VEL1_MEDTR Glycolipid transfer protein (GLTP) family protein OS=Medicago truncatula OX=3880 GN=25482395 PE=4 SV=1	XP_013466398.1 glycolipid transfer protein 3 [Medicago truncatula]	AT3G21260.3 | Symbols: | Glycolipid transfer protein (GLTP) family protein | chr3:7464132-7465785 REVERSE LENGTH=233	sp|Q9LU33|GLTP3_ARATH Glycolipid transfer protein 3 OS=Arabidopsis thaliana OX=3702 GN=GLTP3 PE=2 SV=1	K08051
MedtrR108_hic.HiC_scaffold_1.1007	9494787	9497812	HiC_scaffold_1	RHN77853.1 putative glycolipid transfer protein [Medicago truncatula]	Medtr1g028970.1 pacid=31093914 transcript=Medtr1g028970.1 locus=Medtr1g028970 ID=Medtr1g028970.1.JCVIMt4.0v1 annot-version=Mt4.0v1	tr|A0A072VF91|A0A072VF91_MEDTR Glycolipid transfer protein (GLTP) family protein OS=Medicago truncatula OX=3880 GN=25482396 PE=4 SV=1	XP_013466399.1 glycolipid transfer protein 3 isoform X1 [Medicago truncatula]	AT3G21260.3 | Symbols: | Glycolipid transfer protein (GLTP) family protein | chr3:7464132-7465785 REVERSE LENGTH=233	sp|Q9LU33|GLTP3_ARATH Glycolipid transfer protein 3 OS=Arabidopsis thaliana OX=3702 GN=GLTP3 PE=2 SV=1	K08051
MedtrR108_hic.HiC_scaffold_1.1008	9501296	9503313	HiC_scaffold_1	NA	Medtr5g074345.1 pacid=31091314 transcript=Medtr5g074345.1 locus=Medtr5g074345 ID=Medtr5g074345.1.JCVIMt4.0v1 annot-version=Mt4.0v1	tr|A0A072UET4|A0A072UET4_MEDTR Transmembrane protein, putative OS=Medicago truncatula OX=3880 GN=MTR_5g074345 PE=4 SV=1	NA	NA	NA	NA
MedtrR108_hic.HiC_scaffold_1.1009	9519554	9524714	HiC_scaffold_1	RHN77855.1 hypothetical protein MtrunA17_Chr1g0159241 [Medicago truncatula]	Medtr1g029000.1 pacid=31098050 transcript=Medtr1g029000.1 locus=Medtr1g029000 ID=Medtr1g029000.1.JCVIMt4.0v1 annot-version=Mt4.0v1	tr|A0A072VQQ2|A0A072VQQ2_MEDTR Transmembrane protein, putative OS=Medicago truncatula OX=3880 GN=25482398 PE=4 SV=1	XP_013466403.1 uncharacterized protein C57A10.07 [Medicago truncatula]	AT1G21370.1 | Symbols: | unknown protein; CONTAINS InterPro DOMAIN/s: Protein of unknown function DUF218 (InterPro:IPR003848); Has 160 Blast hits to 160 proteins in 86 species: Archae - 0; Bacteria - 0; Metazoa - 0; Fungi - 102; Plants - 44; Viruses - 0; Other Eukaryotes - 14 (source: NCBI BLink). | chr1:7484250-7485451 FORWARD LENGTH=342	sp|P87055|YDJ7_SCHPO Uncharacterized protein C57A10.07 OS=Schizosaccharomyces pombe (strain 972 / ATCC 24843) OX=284812 GN=SPAC57A10.07 PE=4 SV=1	NA
MedtrR108_hic.HiC_scaffold_1.101	1020900	1023123	HiC_scaffold_1	RHN61905.1 putative nucleotidyltransferase, Ribonuclease H [Medicago truncatula]	VuUCR779.10G042100.1.p pacid=43208986 transcript=VuUCR779.10G042100.1 locus=VuUCR779.10G042100 ID=VuUCR779.10G042100.1.v1.1 annot-version=v1.1	tr|A0A392LXP4|A0A392LXP4_9FABA Transposon Tf2-1 polyprotein OS=Trifolium medium OX=97028 GN=A2U01_0000460 PE=4 SV=1	XP_025678803.1 uncharacterized protein LOC112778725 [Arachis hypogaea]	NA	NA	NA
MedtrR108_hic.HiC_scaffold_1.1010	9540292	9541499	HiC_scaffold_1	RHN66004.1 putative transposase, Ptta/En/Spm, plant [Medicago truncatula]	Phvul.011G136915.1.p pacid=37157279 transcript=Phvul.011G136915.1 locus=Phvul.011G136915 ID=Phvul.011G136915.1.v2.1 annot-version=v2.1	tr|A0A396INT1|A0A396INT1_MEDTR Putative transposase, Ptta/En/Spm, plant OS=Medicago truncatula OX=3880 GN=MtrunA17_Chr3g0086081 PE=4 SV=1	XP_024632107.1 uncharacterized protein LOC112419208 isoform X2 [Medicago truncatula]	NA	NA	NA
MedtrR108_hic.HiC_scaffold_1.1011	9552086	9553791	HiC_scaffold_1	RHN77857.1 putative transcription factor Hap3/NF-YB family [Medicago truncatula]	Medtr1g029070.1 pacid=31096054 transcript=Medtr1g029070.1 locus=Medtr1g029070 ID=Medtr1g029070.1.JCVIMt4.0v1 annot-version=Mt4.0v1	tr|A0A072VGA7|A0A072VGA7_MEDTR Nuclear transcription factor Y protein OS=Medicago truncatula OX=3880 GN=25482401 PE=4 SV=1	XP_013466407.1 transcriptional activator hap3 [Medicago truncatula]	AT4G14540.1 | Symbols: NF-YB3 | nuclear factor Y, subunit B3 | chr4:8344663-8345148 FORWARD LENGTH=161	sp|O23310|NFYB3_ARATH Nuclear transcription factor Y subunit B-3 OS=Arabidopsis thaliana OX=3702 GN=NFYB3 PE=1 SV=1	K08065
MedtrR108_hic.HiC_scaffold_1.1012	9559086	9559541	HiC_scaffold_1	NA	Medtr7g034250.1 pacid=31081246 transcript=Medtr7g034250.1 locus=Medtr7g034250 ID=Medtr7g034250.1.JCVIMt4.0v1 annot-version=Mt4.0v1	tr|A0A072TXG9|A0A072TXG9_MEDTR Uncharacterized protein OS=Medicago truncatula OX=3880 GN=MTR_7g034250 PE=4 SV=1	NA	NA	NA	NA
MedtrR108_hic.HiC_scaffold_1.1013	9565020	9568797	HiC_scaffold_1	RHN79330.1 putative transposase, Ptta/En/Spm, plant [Medicago truncatula]	Medtr2g090690.1 pacid=31062517 transcript=Medtr2g090690.1 locus=Medtr2g090690 ID=Medtr2g090690.1.JCVIMt4.0v1 annot-version=Mt4.0v1	tr|A0A396JM14|A0A396JM14_MEDTR Putative transposase, Ptta/En/Spm, plant OS=Medicago truncatula OX=3880 GN=MtrunA17_Chr1g0176161 PE=4 SV=1	XP_024633929.1 uncharacterized protein LOC112419921 [Medicago truncatula]	NA	NA	NA
MedtrR108_hic.HiC_scaffold_1.1014	9576147	9581761	HiC_scaffold_1	RHN77860.1 putative glucuronosyltransferase [Medicago truncatula]	Medtr1g029130.1 pacid=31097282 transcript=Medtr1g029130.1 locus=Medtr1g029130 ID=Medtr1g029130.1.JCVIMt4.0v1 annot-version=Mt4.0v1	tr|A0A396JHX9|A0A396JHX9_MEDTR Hexosyltransferase OS=Medicago truncatula OX=3880 GN=MtrunA17_Chr1g0159301 PE=3 SV=1	XP_024631264.1 putative UDP-glucuronate:xylan alpha-glucuronosyltransferase 3 [Medicago truncatula]	AT1G77130.1 | Symbols: PGSIP2, GUX3 | plant glycogenin-like starch initiation protein 2 | chr1:28979066-28981228 REVERSE LENGTH=618	sp|Q8W4A7|GUX3_ARATH Putative UDP-glucuronate:xylan alpha-glucuronosyltransferase 3 OS=Arabidopsis thaliana OX=3702 GN=GUX3 PE=2 SV=1	K20890
MedtrR108_hic.HiC_scaffold_1.1015	9582520	9583263	HiC_scaffold_1	RHN77861.1 putative concanavalin A-like lectin/glucanase domain-containing protein [Medicago truncatula]	Medtr1g029140.1 pacid=31096192 transcript=Medtr1g029140.1 locus=Medtr1g029140 ID=Medtr1g029140.1.JCVIMt4.0v1 annot-version=Mt4.0v1	tr|A0A072VGB0|A0A072VGB0_MEDTR Putative concanavalin A-like lectin/glucanase domain-containing protein OS=Medicago truncatula OX=3880 GN=25482406 PE=4 SV=1	XP_013466412.1 proline-rich receptor-like protein kinase PERK1 [Medicago truncatula]	AT1G43790.1 | Symbols: TED6 | tracheary element differentiation-related 6 | chr1:16575952-16576302 FORWARD LENGTH=116	sp|C1PGW1|TED7_ZINVI Protein TRACHEARY ELEMENT DIFFERENTIATION-RELATED 7A OS=Zinnia violacea OX=34245 GN=TED7 PE=2 SV=1	NA
MedtrR108_hic.HiC_scaffold_1.1016	9586516	9588737	HiC_scaffold_1	RHN77862.1 putative stearoyl-[acyl-carrier-protein] 9-desaturase [Medicago truncatula]	Medtr1g029150.1 pacid=31096049 transcript=Medtr1g029150.1 locus=Medtr1g029150 ID=Medtr1g029150.1.JCVIMt4.0v1 annot-version=Mt4.0v1	tr|A0A072VEM1|A0A072VEM1_MEDTR Putative stearoyl-[acyl-carrier-protein] 9-desaturase OS=Medicago truncatula OX=3880 GN=25482407 PE=3 SV=1	XP_013466413.1 stearoyl-[acyl-carrier-protein] 9-desaturase 6, chloroplastic [Medicago truncatula]	AT1G43800.1 | Symbols: | Plant stearoyl-acyl-carrier-protein desaturase family protein | chr1:16577662-16579549 FORWARD LENGTH=391	sp|Q84VY3|STAD6_ARATH Stearoyl-[acyl-carrier-protein] 9-desaturase 6, chloroplastic OS=Arabidopsis thaliana OX=3702 GN=S-ACP-DES6 PE=2 SV=2	K03921
MedtrR108_hic.HiC_scaffold_1.1017	9594318	9604386	HiC_scaffold_1	RHN77864.1 putative membrane transport protein [Medicago truncatula]	Medtr1g029190.1 pacid=31094465 transcript=Medtr1g029190.1 locus=Medtr1g029190 ID=Medtr1g029190.1.JCVIMt4.0v1 annot-version=Mt4.0v1	tr|Q673E8|Q673E8_MEDTR Auxin efflux carrier component OS=Medicago truncatula OX=3880 GN=PIN6 PE=3 SV=1	XP_013466414.1 auxin efflux carrier component 6 [Medicago truncatula]	AT1G77110.1 | Symbols: PIN6 | Auxin efflux carrier family protein | chr1:28970855-28974408 FORWARD LENGTH=570	sp|Q9SQH6|PIN6_ARATH Auxin efflux carrier component 6 OS=Arabidopsis thaliana OX=3702 GN=PIN6 PE=2 SV=2	K13947
MedtrR108_hic.HiC_scaffold_1.1018	9621930	9622619	HiC_scaffold_1	RHN44075.1 hypothetical protein MtrunA17_Chr7g0215401 [Medicago truncatula]	Medtr3g030260.1 pacid=31056545 transcript=Medtr3g030260.1 locus=Medtr3g030260 ID=Medtr3g030260.1.JCVIMt4.0v1 annot-version=Mt4.0v1	tr|G7IWQ0|G7IWQ0_MEDTR Uncharacterized protein OS=Medicago truncatula OX=3880 GN=11428383 PE=4 SV=1	XP_003599212.2 uncharacterized protein LOC11428383 [Medicago truncatula]	NA	NA	NA
MedtrR108_hic.HiC_scaffold_1.1019	9632324	9632473	HiC_scaffold_1	NA	NA	NA	NA	NA	NA	NA
MedtrR108_hic.HiC_scaffold_1.102	1023739	1025704	HiC_scaffold_1	RHN77562.1 putative germin, rmlC-like cupin domain, rmlC-like jelly roll [Medicago truncatula]	Medtr1g023770.1 pacid=31098779 transcript=Medtr1g023770.1 locus=Medtr1g023770 ID=Medtr1g023770.1.JCVIMt4.0v1 annot-version=Mt4.0v1	tr|G7I6H1|G7I6H1_MEDTR Germin-like protein OS=Medicago truncatula OX=3880 GN=11414568 PE=3 SV=1	XP_003589397.1 putative germin-like protein 2-1 [Medicago truncatula]	AT3G05950.1 | Symbols: | RmlC-like cupins superfamily protein | chr3:1781130-1781964 REVERSE LENGTH=229	sp|Q6K5Q0|GL21_ORYSJ Putative germin-like protein 2-1 OS=Oryza sativa subsp. japonica OX=39947 GN=Os02g0491600 PE=3 SV=1	NA
MedtrR108_hic.HiC_scaffold_1.1020	9634989	9635860	HiC_scaffold_1	RHN61469.1 putative aminoacyltransferase, E1 ubiquitin-activating enzyme [Medicago truncatula]	Gobar.D12G037200.1.p pacid=42261898 transcript=Gobar.D12G037200.1 locus=Gobar.D12G037200 ID=Gobar.D12G037200.1.v1.1 annot-version=v1.1	tr|A0A1U8N5Z3|A0A1U8N5Z3_GOSHI ubiquitin-conjugating enzyme E2 10-like OS=Gossypium hirsutum OX=3635 GN=LOC107945063 PE=3 SV=1	XP_016720010.1 PREDICTED: ubiquitin-conjugating enzyme E2 10-like [Gossypium hirsutum]	AT3G08690.1 | Symbols: UBC11, ATUBC11 | ubiquitin-conjugating enzyme 11 | chr3:2641487-2642489 FORWARD LENGTH=148	sp|P35134|UBC11_ARATH Ubiquitin-conjugating enzyme E2 11 OS=Arabidopsis thaliana OX=3702 GN=UBC11 PE=1 SV=2	NA
MedtrR108_hic.HiC_scaffold_1.1021	9646189	9647339	HiC_scaffold_1	RHN52734.1 putative plus-end-directed kinesin ATPase [Medicago truncatula]	Medtr6g082470.1 pacid=31101667 transcript=Medtr6g082470.1 locus=Medtr6g082470 ID=Medtr6g082470.1.JCVIMt4.0v1 annot-version=Mt4.0v1	tr|G7KML0|G7KML0_MEDTR Kinesin-like protein OS=Medicago truncatula OX=3880 GN=11437426 PE=3 SV=2	XP_003620405.2 kinesin-like protein NACK1 [Medicago truncatula]	AT1G18370.1 | Symbols: HIK, ATNACK1, NACK1 | ATP binding microtubule motor family protein | chr1:6319732-6323820 REVERSE LENGTH=974	sp|Q8S950|KN7A_TOBAC Kinesin-like protein NACK1 OS=Nicotiana tabacum OX=4097 GN=NACK1 PE=1 SV=1	K11498
MedtrR108_hic.HiC_scaffold_1.1022	9649596	9649928	HiC_scaffold_1	RHN77869.1 putative oxidoreductase [Medicago truncatula]	Medtr1g029290.1 pacid=31094893 transcript=Medtr1g029290.1 locus=Medtr1g029290 ID=Medtr1g029290.1.JCVIMt4.0v1 annot-version=Mt4.0v1	tr|A0A072VFU5|A0A072VFU5_MEDTR Uncharacterized protein OS=Medicago truncatula OX=3880 GN=MTR_1g029290 PE=4 SV=1	XP_024628980.1 L-gulonolactone oxidase 3 [Medicago truncatula]	AT5G11540.1 | Symbols: | D-arabinono-1,4-lactone oxidase family protein | chr5:3703002-3704981 REVERSE LENGTH=585	sp|Q9LYD8|GGLO3_ARATH L-gulonolactone oxidase 3 OS=Arabidopsis thaliana OX=3702 GN=GULLO3 PE=1 SV=1	NA
MedtrR108_hic.HiC_scaffold_1.1023	9657983	9658240	HiC_scaffold_1	RHN44356.1 hypothetical protein MtrunA17_Chr7g0218521 [Medicago truncatula]	Medtr7g012590.1 pacid=31078355 transcript=Medtr7g012590.1 locus=Medtr7g012590 ID=Medtr7g012590.1.JCVIMt4.0v1 annot-version=Mt4.0v1	tr|G7L476|G7L476_MEDTR Uncharacterized protein OS=Medicago truncatula OX=3880 GN=MTR_7g012590 PE=4 SV=2	XP_027189329.1 uncharacterized protein LOC105851991 [Cicer arietinum]	NA	NA	NA
MedtrR108_hic.HiC_scaffold_1.1024	9664014	9664976	HiC_scaffold_1	RHN77870.1 putative potassium transporter [Medicago truncatula]	Medtr1g029310.1 pacid=31098019 transcript=Medtr1g029310.1 locus=Medtr1g029310 ID=Medtr1g029310.1.JCVIMt4.0v1 annot-version=Mt4.0v1	tr|A0A396JHZ0|A0A396JHZ0_MEDTR Putative potassium transporter OS=Medicago truncatula OX=3880 GN=MtrunA17_Chr1g0159401 PE=3 SV=1	XP_003615663.2 potassium transporter 7 [Medicago truncatula]	AT5G09400.1 | Symbols: KUP7 | K+ uptake permease 7 | chr5:2916377-2920604 FORWARD LENGTH=858	sp|Q9FY75|POT7_ARATH Potassium transporter 7 OS=Arabidopsis thaliana OX=3702 GN=POT7 PE=1 SV=2	NA
MedtrR108_hic.HiC_scaffold_1.1025	9669775	9671138	HiC_scaffold_1	RHN77871.1 putative F-box domain, leucine-rich repeat domain, L domain-containing protein [Medicago truncatula]	Medtr1g029330.1 pacid=31098967 transcript=Medtr1g029330.1 locus=Medtr1g029330 ID=Medtr1g029330.1.JCVIMt4.0v1 annot-version=Mt4.0v1	tr|A0A072VEM9|A0A072VEM9_MEDTR F-box/LRR plant protein OS=Medicago truncatula OX=3880 GN=MTR_1g029330 PE=4 SV=1	XP_004498432.1 F-box/LRR-repeat protein At3g48880-like [Cicer arietinum]	NA	NA	NA
MedtrR108_hic.HiC_scaffold_1.1026	9681253	9687859	HiC_scaffold_1	RHN77872.1 putative xylogalacturonan beta-1,3-xylosyltransferase [Medicago truncatula]	Medtr1g029350.1 pacid=31096683 transcript=Medtr1g029350.1 locus=Medtr1g029350 ID=Medtr1g029350.1.JCVIMt4.0v1 annot-version=Mt4.0v1	tr|A0A072VFU8|A0A072VFU8_MEDTR Exostosin family protein OS=Medicago truncatula OX=3880 GN=25482419 PE=3 SV=1	XP_013466425.1 probable glucuronosyltransferase GUT1 [Medicago truncatula]	AT1G21480.1 | Symbols: | Exostosin family protein | chr1:7519116-7521426 REVERSE LENGTH=462	sp|Q9FZJ1|IRX10_ARATH Probable beta-1,4-xylosyltransferase IRX10 OS=Arabidopsis thaliana OX=3702 GN=IRX10 PE=2 SV=1	NA
MedtrR108_hic.HiC_scaffold_1.1027	9693697	9695749	HiC_scaffold_1	RHN77873.1 putative SWEET sugar transporter [Medicago truncatula]	Medtr1g029380.1 pacid=31093748 transcript=Medtr1g029380.1 locus=Medtr1g029380 ID=Medtr1g029380.1.JCVIMt4.0v1 annot-version=Mt4.0v1	tr|A0A072VGC4|A0A072VGC4_MEDTR Bidirectional sugar transporter SWEET OS=Medicago truncatula OX=3880 GN=25482421 PE=3 SV=1	XP_013466427.1 bidirectional sugar transporter SWEET1 [Medicago truncatula]	AT1G21460.1 | Symbols: SWEET1, AtSWEET1 | Nodulin MtN3 family protein | chr1:7512030-7513281 REVERSE LENGTH=247	sp|Q8L9J7|SWET1_ARATH Bidirectional sugar transporter SWEET1 OS=Arabidopsis thaliana OX=3702 GN=SWEET1 PE=1 SV=1	K15382
MedtrR108_hic.HiC_scaffold_1.1028	9706304	9707759	HiC_scaffold_1	RHN54542.1 putative transcription factor and/or regulators TTF-type(Zn) family [Medicago truncatula]	Tp57577_TGAC_v2_mRNA3287 pacid=35979055 transcript=Tp57577_TGAC_v2_mRNA3287 locus=Tp57577_TGAC_v2_gene3195 ID=Tp57577_TGAC_v2_mRNA3287.v2 annot-version=v2	tr|A0A0R0EUA9|A0A0R0EUA9_SOYBN TTF-type domain-containing protein (Fragment) OS=Glycine max OX=3847 GN=GLYMA_19G047200 PE=4 SV=1	XP_024640696.1 zinc finger MYM-type protein 1-like [Medicago truncatula]	AT4G09660.1 | Symbols: | CONTAINS InterPro DOMAIN/s: Zinc finger, TTF-type (InterPro:IPR006580); BEST Arabidopsis thaliana protein match is: TTF-type zinc finger protein with HAT dimerisation domain (TAIR:AT1G19260.1); Has 839 Blast hits to 796 proteins in 42 species: Archae - 0; Bacteria - 0; Metazoa - 438; Fungi - 0; Plants - 401; Viruses - 0; Other Eukaryotes - 0 (source: NCBI BLink). | chr4:6…	NA	NA
MedtrR108_hic.HiC_scaffold_1.1029	9711330	9718801	HiC_scaffold_1	RHN77874.1 putative LIM-domain binding protein/SEUSS [Medicago truncatula]	Medtr1g029400.2 pacid=31092630 transcript=Medtr1g029400.2 locus=Medtr1g029400 ID=Medtr1g029400.2.JCVIMt4.0v1 annot-version=Mt4.0v1	tr|A0A072VQS3|A0A072VQS3_MEDTR Putative LIM-domain binding protein/SEUSS OS=Medicago truncatula OX=3880 GN=MTR_1g029400 PE=4 SV=1	XP_024631265.1 transcriptional corepressor SEUSS [Medicago truncatula]	AT1G43850.1 | Symbols: SEU | SEUSS transcriptional co-regulator | chr1:16617872-16621596 FORWARD LENGTH=877	sp|Q8W234|SEUSS_ARATH Transcriptional corepressor SEUSS OS=Arabidopsis thaliana OX=3702 GN=SEU PE=1 SV=1	NA
MedtrR108_hic.HiC_scaffold_1.103	1026438	1031130	HiC_scaffold_1	RHN77561.1 putative IQ motif, EF-hand binding protein [Medicago truncatula]	Medtr1g023760.1 pacid=31096959 transcript=Medtr1g023760.1 locus=Medtr1g023760 ID=Medtr1g023760.1.JCVIMt4.0v1 annot-version=Mt4.0v1	tr|G7I6H0|G7I6H0_MEDTR IQ calmodulin-binding motif protein OS=Medicago truncatula OX=3880 GN=11414567 PE=4 SV=1	XP_003589396.1 protein IQ-DOMAIN 32 [Medicago truncatula]	AT1G19870.1 | Symbols: iqd32 | IQ-domain 32 | chr1:6895400-6898539 REVERSE LENGTH=794	sp|Q9FXI5|IQD32_ARATH Protein IQ-DOMAIN 32 OS=Arabidopsis thaliana OX=3702 GN=IQD32 PE=1 SV=3	NA
MedtrR108_hic.HiC_scaffold_1.1030	9718930	9729230	HiC_scaffold_1	RHN77875.1 putative exoribonuclease II [Medicago truncatula]	Medtr1g029410.1 pacid=31095086 transcript=Medtr1g029410.1 locus=Medtr1g029410 ID=Medtr1g029410.1.JCVIMt4.0v1 annot-version=Mt4.0v1	tr|A0A396JNT2|A0A396JNT2_MEDTR Putative exoribonuclease II OS=Medicago truncatula OX=3880 GN=MtrunA17_Chr1g0159451 PE=4 SV=1	XP_013466430.2 small RNA degrading nuclease 5 [Medicago truncatula]	AT5G25800.1 | Symbols: | Polynucleotidyl transferase, ribonuclease H-like superfamily protein | chr5:8979761-8982724 REVERSE LENGTH=567	sp|Q8L7M4|SDN5_ARATH Small RNA degrading nuclease 5 OS=Arabidopsis thaliana OX=3702 GN=SDN5 PE=2 SV=2	K14570
MedtrR108_hic.HiC_scaffold_1.1031	9731930	9733708	HiC_scaffold_1	RHN77876.1 putative transcription factor GRAS family [Medicago truncatula]	Medtr1g029420.1 pacid=31092498 transcript=Medtr1g029420.1 locus=Medtr1g029420 ID=Medtr1g029420.1.JCVIMt4.0v1 annot-version=Mt4.0v1	tr|A0A072VGC8|A0A072VGC8_MEDTR GRAS family transcription factor OS=Medicago truncatula OX=3880 GN=25482425 PE=3 SV=1	XP_013466432.1 scarecrow-like protein 1 [Medicago truncatula]	AT1G21450.1 | Symbols: SCL1 | SCARECROW-like 1 | chr1:7509721-7511502 FORWARD LENGTH=593	sp|Q9SDQ3|SCL1_ARATH Scarecrow-like protein 1 OS=Arabidopsis thaliana OX=3702 GN=SCL1 PE=2 SV=1	NA
MedtrR108_hic.HiC_scaffold_1.1032	9749708	9750709	HiC_scaffold_1	RHN77877.1 hypothetical protein MtrunA17_Chr1g0159471 [Medicago truncatula]	Medtr1g029440.1 pacid=31096056 transcript=Medtr1g029440.1 locus=Medtr1g029440 ID=Medtr1g029440.1.JCVIMt4.0v1 annot-version=Mt4.0v1	tr|A0A072VEN6|A0A072VEN6_MEDTR Transmembrane protein, putative OS=Medicago truncatula OX=3880 GN=25482426 PE=4 SV=1	XP_013466433.1 uncharacterized protein LOC25482426 [Medicago truncatula]	AT4G19950.1 | Symbols: | unknown protein; BEST Arabidopsis thaliana protein match is: unknown protein (TAIR:AT5G44860.1); Has 338 Blast hits to 330 proteins in 72 species: Archae - 2; Bacteria - 94; Metazoa - 7; Fungi - 0; Plants - 232; Viruses - 0; Other Eukaryotes - 3 (source: NCBI BLink). | chr4:10809977-10810942 FORWARD LENGTH=321	NA	NA
MedtrR108_hic.HiC_scaffold_1.1033	9755927	9759616	HiC_scaffold_1	RHN77878.1 putative small monomeric GTPase [Medicago truncatula]	Medtr1g029450.1 pacid=31098862 transcript=Medtr1g029450.1 locus=Medtr1g029450 ID=Medtr1g029450.1.JCVIMt4.0v1 annot-version=Mt4.0v1	tr|A0A072VQS8|A0A072VQS8_MEDTR Putative small monomeric GTPase OS=Medicago truncatula OX=3880 GN=25482427 PE=4 SV=1	XP_013466434.1 ras-related protein RABC1 [Medicago truncatula]	AT1G43890.1 | Symbols: ATRAB18, ATRABC1, RAB18-1, RABC1, ATRAB-C1, RAB18 | RAB GTPASE HOMOLOG B18 | chr1:16646934-16648395 FORWARD LENGTH=212	sp|O23657|RABC1_ARATH Ras-related protein RABC1 OS=Arabidopsis thaliana OX=3702 GN=RABC1 PE=1 SV=1	K07910
MedtrR108_hic.HiC_scaffold_1.1034	9761648	9765219	HiC_scaffold_1	RHN77881.1 putative DNAJ-containing protein [Medicago truncatula]	Medtr1g029460.1 pacid=31093184 transcript=Medtr1g029460.1 locus=Medtr1g029460 ID=Medtr1g029460.1.JCVIMt4.0v1 annot-version=Mt4.0v1	tr|A0A072VFV7|A0A072VFV7_MEDTR DnaJ heat shock amino-terminal domain protein OS=Medicago truncatula OX=3880 GN=25482428 PE=4 SV=1	XP_013466435.1 chaperone protein dnaJ 10 [Medicago truncatula]	AT1G77020.1 | Symbols: | DNAJ heat shock N-terminal domain-containing protein | chr1:28945056-28946867 REVERSE LENGTH=379	sp|Q8GYX8|DNJ10_ARATH Chaperone protein dnaJ 10 OS=Arabidopsis thaliana OX=3702 GN=ATJ10 PE=2 SV=2	NA
MedtrR108_hic.HiC_scaffold_1.1035	9767660	9770968	HiC_scaffold_1	RHN77881.1 putative DNAJ-containing protein [Medicago truncatula]	Medtr1g029470.1 pacid=31093406 transcript=Medtr1g029470.1 locus=Medtr1g029470 ID=Medtr1g029470.1.JCVIMt4.0v1 annot-version=Mt4.0v1	tr|A0A072VFB6|A0A072VFB6_MEDTR DnaJ heat shock amino-terminal domain protein OS=Medicago truncatula OX=3880 GN=25482429 PE=4 SV=1	XP_013466436.1 chaperone protein dnaJ 10 [Medicago truncatula]	AT1G77020.1 | Symbols: | DNAJ heat shock N-terminal domain-containing protein | chr1:28945056-28946867 REVERSE LENGTH=379	sp|Q8GYX8|DNJ10_ARATH Chaperone protein dnaJ 10 OS=Arabidopsis thaliana OX=3702 GN=ATJ10 PE=2 SV=2	NA
MedtrR108_hic.HiC_scaffold_1.1036	9775705	9777966	HiC_scaffold_1	RHN77883.1 putative F-box domain, leucine-rich repeat domain, L domain-containing protein [Medicago truncatula]	Medtr1g029500.1 pacid=31093893 transcript=Medtr1g029500.1 locus=Medtr1g029500 ID=Medtr1g029500.1.JCVIMt4.0v1 annot-version=Mt4.0v1	tr|A0A072VQT2|A0A072VQT2_MEDTR F-box SKP2A-like protein OS=Medicago truncatula OX=3880 GN=25482432 PE=4 SV=1	XP_013466439.2 F-box protein SKP2A [Medicago truncatula]	AT1G21410.1 | Symbols: SKP2A | F-box/RNI-like superfamily protein | chr1:7497479-7499386 FORWARD LENGTH=360	sp|Q9LPL4|SKP2A_ARATH F-box protein SKP2A OS=Arabidopsis thaliana OX=3702 GN=SKP2A PE=1 SV=1	K03875
MedtrR108_hic.HiC_scaffold_1.1037	9779733	9784290	HiC_scaffold_1	RHN77884.1 putative [Protein-PII] uridylyltransferase [Medicago truncatula]	Medtr1g029520.1 pacid=31096832 transcript=Medtr1g029520.1 locus=Medtr1g029520 ID=Medtr1g029520.1.JCVIMt4.0v1 annot-version=Mt4.0v1	tr|A0A396JL16|A0A396JL16_MEDTR Putative [Protein-PII] uridylyltransferase OS=Medicago truncatula OX=3880 GN=MtrunA17_Chr1g0159541 PE=4 SV=1	XP_024631268.1 ACT domain-containing protein ACR3 isoform X1 [Medicago truncatula]	AT1G76990.1 | Symbols: ACR3 | ACT domain repeat 3 | chr1:28933387-28935179 FORWARD LENGTH=453	sp|O49285|ACR3_ARATH ACT domain-containing protein ACR3 OS=Arabidopsis thaliana OX=3702 GN=ACR3 PE=2 SV=1	NA
MedtrR108_hic.HiC_scaffold_1.1038	9784953	9786206	HiC_scaffold_1	NA	NA	NA	NA	NA	NA	NA
MedtrR108_hic.HiC_scaffold_1.1039	9796485	9797870	HiC_scaffold_1	RHN77885.1 putative trans-zeatin O-beta-D-glucosyltransferase [Medicago truncatula]	Medtr1g029540.1 pacid=31094496 transcript=Medtr1g029540.1 locus=Medtr1g029540 ID=Medtr1g029540.1.JCVIMt4.0v1 annot-version=Mt4.0v1	tr|A0A072VGD7|A0A072VGD7_MEDTR Glycosyltransferase OS=Medicago truncatula OX=3880 GN=25482435 PE=3 SV=1	XP_013466442.1 zeatin O-glucosyltransferase [Medicago truncatula]	AT3G02100.1 | Symbols: | UDP-Glycosyltransferase superfamily protein | chr3:368840-370484 REVERSE LENGTH=464	sp|Q9ZSK5|ZOG_PHALU Zeatin O-glucosyltransferase OS=Phaseolus lunatus OX=3884 GN=ZOG1 PE=2 SV=1	K13495
MedtrR108_hic.HiC_scaffold_1.104	1048959	1051745	HiC_scaffold_1	RHN77559.1 putative cytochrome P450 [Medicago truncatula]	Medtr1g023730.1 pacid=31097728 transcript=Medtr1g023730.1 locus=Medtr1g023730 ID=Medtr1g023730.1.JCVIMt4.0v1 annot-version=Mt4.0v1	tr|G7I6G8|G7I6G8_MEDTR Cytochrome P450 family 71 protein OS=Medicago truncatula OX=3880 GN=11419239 PE=3 SV=2	XP_003589394.2 cytochrome P450 71B37 [Medicago truncatula]	AT4G31500.1 | Symbols: CYP83B1, SUR2, RNT1, RED1, ATR4 | cytochrome P450, family 83, subfamily B, polypeptide 1 | chr4:15273677-15275271 REVERSE LENGTH=499	sp|O65782|C83B1_ARATH Cytochrome P450 83B1 OS=Arabidopsis thaliana OX=3702 GN=CYP83B1 PE=1 SV=1	NA
MedtrR108_hic.HiC_scaffold_1.1040	9806579	9809358	HiC_scaffold_1	RHN77887.1 hypothetical protein MtrunA17_Chr1g0159571 [Medicago truncatula]	Medtr1g029550.1 pacid=31095090 transcript=Medtr1g029550.1 locus=Medtr1g029550 ID=Medtr1g029550.1.JCVIMt4.0v1 annot-version=Mt4.0v1	tr|A0A072VEP6|A0A072VEP6_MEDTR Uncharacterized protein OS=Medicago truncatula OX=3880 GN=25482436 PE=4 SV=1	XP_013466443.1 uncharacterized protein LOC25482436 [Medicago truncatula]	AT1G76980.1 | Symbols: | BEST Arabidopsis thaliana protein match is: embryo defective 2170 (TAIR:AT1G21390.1); Has 65 Blast hits to 65 proteins in 23 species: Archae - 0; Bacteria - 8; Metazoa - 1; Fungi - 8; Plants - 40; Viruses - 3; Other Eukaryotes - 5 (source: NCBI BLink). | chr1:28926466-28927242 REVERSE LENGTH=258	NA	NA
MedtrR108_hic.HiC_scaffold_1.1041	9826872	9828156	HiC_scaffold_1	RHN49807.1 putative peptidase M48 [Medicago truncatula]	Medtr6g006850.1 pacid=31102341 transcript=Medtr6g006850.1 locus=Medtr6g006850 ID=Medtr6g006850.1.JCVIMt4.0v1 annot-version=Mt4.0v1	tr|G7KI86|G7KI86_MEDTR M48 family peptidase OS=Medicago truncatula OX=3880 GN=11424089 PE=3 SV=1	XP_013466444.2 mitochondrial metalloendopeptidase OMA1 [Medicago truncatula]	AT5G51740.1 | Symbols: | Peptidase family M48 family protein | chr5:21017110-21018987 FORWARD LENGTH=442	sp|P36163|OMA1_YEAST Mitochondrial metalloendopeptidase OMA1 OS=Saccharomyces cerevisiae (strain ATCC 204508 / S288c) OX=559292 GN=OMA1 PE=1 SV=2	K23010
MedtrR108_hic.HiC_scaffold_1.1042	9830649	9831680	HiC_scaffold_1	RHN54001.1 putative transcription factor C2H2 family [Medicago truncatula]	Medtr5g016960.1 pacid=31088034 transcript=Medtr5g016960.1 locus=Medtr5g016960 ID=Medtr5g016960.1.JCVIMt4.0v1 annot-version=Mt4.0v1	NA	XP_003611705.1 E3 ubiquitin-protein ligase MBR1 [Medicago truncatula]	NA	NA	NA
MedtrR108_hic.HiC_scaffold_1.1043	9831748	9832546	HiC_scaffold_1	RHN77889.1 putative transcription factor AP2-EREBP family [Medicago truncatula]	Medtr1g029580.1 pacid=31100419 transcript=Medtr1g029580.1 locus=Medtr1g029580 ID=Medtr1g029580.1.JCVIMt4.0v1 annot-version=Mt4.0v1	tr|A0A072VFW5|A0A072VFW5_MEDTR Ethylene-responsive transcription factor, putative OS=Medicago truncatula OX=3880 GN=MTR_1g029580 PE=4 SV=1	XP_013468693.1 ethylene-responsive transcription factor 14 [Medicago truncatula]	NA	NA	NA
MedtrR108_hic.HiC_scaffold_1.1044	9835352	9835984	HiC_scaffold_1	RHN77890.1 hypothetical protein MtrunA17_Chr1g0159601 [Medicago truncatula]	Medtr1g029600.1 pacid=31095714 transcript=Medtr1g029600.1 locus=Medtr1g029600 ID=Medtr1g029600.1.JCVIMt4.0v1 annot-version=Mt4.0v1	tr|A0A072VGE1|A0A072VGE1_MEDTR Receptor-like kinase plant, putative OS=Medicago truncatula OX=3880 GN=25482440 PE=4 SV=1	XP_013466447.2 probable receptor-like protein kinase At1g11050 [Medicago truncatula]	NA	NA	NA
MedtrR108_hic.HiC_scaffold_1.1045	9839218	9841056	HiC_scaffold_1	RHN77891.1 putative protein kinase RLK-Pelle-RKF3 family [Medicago truncatula]	Medtr1g029610.1 pacid=31099701 transcript=Medtr1g029610.1 locus=Medtr1g029610 ID=Medtr1g029610.1.JCVIMt4.0v1 annot-version=Mt4.0v1	tr|A0A072VEP9|A0A072VEP9_MEDTR Receptor-like kinase plant-like protein, putative OS=Medicago truncatula OX=3880 GN=25482441 PE=4 SV=1	XP_013466448.2 probable receptor-like protein kinase At1g11050 [Medicago truncatula]	AT1G11050.1 | Symbols: | Protein kinase superfamily protein | chr1:3681892-3683769 FORWARD LENGTH=625	sp|O04086|Y1105_ARATH Probable receptor-like protein kinase At1g11050 OS=Arabidopsis thaliana OX=3702 GN=At1g11050 PE=2 SV=1	NA
MedtrR108_hic.HiC_scaffold_1.1046	9842616	9849440	HiC_scaffold_1	RHN77892.1 putative NAD(+) kinase [Medicago truncatula]	Medtr1g029620.1 pacid=31094390 transcript=Medtr1g029620.1 locus=Medtr1g029620 ID=Medtr1g029620.1.JCVIMt4.0v1 annot-version=Mt4.0v1	tr|A0A072VFW9|A0A072VFW9_MEDTR NAD/NADH kinase family protein OS=Medicago truncatula OX=3880 GN=25482442 PE=3 SV=1	XP_013466449.1 NAD kinase 2, chloroplastic [Medicago truncatula]	AT1G21640.1 | Symbols: NADK2, ATNADK2 | NAD kinase 2 | chr1:7588726-7592669 FORWARD LENGTH=985	sp|Q9C5W3|NADK2_ARATH NAD kinase 2, chloroplastic OS=Arabidopsis thaliana OX=3702 GN=NADK2 PE=1 SV=1	K00858
MedtrR108_hic.HiC_scaffold_1.1047	9851475	9861496	HiC_scaffold_1	RHN77893.1 putative BRCT domain-containing protein [Medicago truncatula]	Medtr1g029630.1 pacid=31097955 transcript=Medtr1g029630.1 locus=Medtr1g029630 ID=Medtr1g029630.1.JCVIMt4.0v1 annot-version=Mt4.0v1	tr|A0A072VGE5|A0A072VGE5_MEDTR DNA topoisomerase 2-binding-like protein OS=Medicago truncatula OX=3880 GN=25482443 PE=4 SV=1	XP_013466452.1 DNA topoisomerase 2-binding protein 1 [Medicago truncatula]	AT1G77320.1 | Symbols: MEI1 | transcription coactivators | chr1:29056740-29062710 FORWARD LENGTH=972	NA	K10728
MedtrR108_hic.HiC_scaffold_1.1048	9862868	9863983	HiC_scaffold_1	RHN82199.1 putative Myb/SANT-like domain-containing protein [Medicago truncatula]	Medtr1g106600.1 pacid=31100671 transcript=Medtr1g106600.1 locus=Medtr1g106600 ID=Medtr1g106600.1.JCVIMt4.0v1 annot-version=Mt4.0v1	tr|G7IEU4|G7IEU4_MEDTR Myb/SANT-like DNA-binding domain protein OS=Medicago truncatula OX=3880 GN=11415148 PE=4 SV=2	XP_003592494.2 uncharacterized protein At2g29880 [Medicago truncatula]	AT2G29880.1 | Symbols: | unknown protein; BEST Arabidopsis thaliana protein match is: unknown protein (TAIR:AT5G27260.1); Has 260 Blast hits to 212 proteins in 20 species: Archae - 0; Bacteria - 0; Metazoa - 1; Fungi - 10; Plants - 240; Viruses - 0; Other Eukaryotes - 9 (source: NCBI BLink). | chr2:12742536-12743545 FORWARD LENGTH=308	sp|O82368|Y2988_ARATH Uncharacterized protein At2g29880 OS=Arabidopsis thaliana OX=3702 GN=At2g29880 PE=2 SV=1	NA
MedtrR108_hic.HiC_scaffold_1.1049	9866039	9868684	HiC_scaffold_1	RHN71638.1 putative nucleic acid-binding protein [Medicago truncatula]	Medtr2g008650.1 pacid=31067841 transcript=Medtr2g008650.1 locus=Medtr2g008650 ID=Medtr2g008650.1.JCVIMt4.0v1 annot-version=Mt4.0v1	tr|G7INU3|G7INU3_MEDTR Replication factor-A carboxy-terminal domain protein OS=Medicago truncatula OX=3880 GN=MTR_2g008650 PE=4 SV=2	XP_024628861.1 replication protein A 70 kDa DNA-binding subunit E [Medicago truncatula]	AT2G05642.1 | Symbols: | Nucleic acid-binding, OB-fold-like protein | chr2:2098253-2100867 REVERSE LENGTH=532	NA	K07466
MedtrR108_hic.HiC_scaffold_1.105	1054379	1057796	HiC_scaffold_1	RHN77557.1 putative cytochrome P450 [Medicago truncatula]	Medtr1g023720.1 pacid=31097262 transcript=Medtr1g023720.1 locus=Medtr1g023720 ID=Medtr1g023720.1.JCVIMt4.0v1 annot-version=Mt4.0v1	tr|G7I6G7|G7I6G7_MEDTR Cytochrome P450 family 71 protein OS=Medicago truncatula OX=3880 GN=11414273 PE=3 SV=1	XP_003589393.1 cytochrome P450 71B37 [Medicago truncatula]	AT3G26330.1 | Symbols: CYP71B37 | cytochrome P450, family 71, subfamily B, polypeptide 37 | chr3:9646873-9648536 REVERSE LENGTH=500	sp|Q9LIP3|C71BY_ARATH Cytochrome P450 71B37 OS=Arabidopsis thaliana OX=3702 GN=CYP71B37 PE=3 SV=2	NA
MedtrR108_hic.HiC_scaffold_1.1050	9870110	9877479	HiC_scaffold_1	RHN49056.1 hypothetical protein MtrunA17_Chr7g0270391 [Medicago truncatula]	Tp57577_TGAC_v2_mRNA35225 pacid=35972472 transcript=Tp57577_TGAC_v2_mRNA35225 locus=Tp57577_TGAC_v2_gene34078 ID=Tp57577_TGAC_v2_mRNA35225.v2 annot-version=v2	tr|A0A2K3PKV8|A0A2K3PKV8_TRIPR ATP-dependent DNA helicase OS=Trifolium pratense OX=57577 GN=L195_g012636 PE=3 SV=1	XP_024628862.1 uncharacterized protein LOC112417423 [Medicago truncatula]	AT3G30730.1 | Symbols: | unknown protein; Has 59 Blast hits to 59 proteins in 7 species: Archae - 0; Bacteria - 0; Metazoa - 0; Fungi - 0; Plants - 59; Viruses - 0; Other Eukaryotes - 0 (source: NCBI BLink). | chr3:12357396-12357599 REVERSE LENGTH=67	NA	NA
MedtrR108_hic.HiC_scaffold_1.1051	9885005	9886725	HiC_scaffold_1	RHN77896.1 putative transcription factor MADS-MIKC family [Medicago truncatula]	Lj1g0009507.1 pacid=44914501 transcript=Lj1g0009507.1 locus=Lj1g0009507 ID=Lj1g0009507.1.Lj1.0v1 annot-version=Lj1.0v1	tr|Q94FT9|Q94FT9_MEDSA MADS box protein-like protein NGL9 OS=Medicago sativa OX=3879 PE=2 SV=1	XP_004498359.2 floral homeotic protein PMADS 2-like [Cicer arietinum]	AT5G20240.1 | Symbols: PI | K-box region and MADS-box transcription factor family protein | chr5:6829203-6831208 FORWARD LENGTH=208	sp|Q0HA25|MADS9_VITVI Agamous-like MADS-box protein MADS9 OS=Vitis vinifera OX=29760 GN=MADS9 PE=2 SV=2	K09264
MedtrR108_hic.HiC_scaffold_1.1052	9893770	9906776	HiC_scaffold_1	RHN77898.1 hypothetical protein MtrunA17_Chr1g0159681 [Medicago truncatula]	Medtr1g029680.1 pacid=31099199 transcript=Medtr1g029680.1 locus=Medtr1g029680 ID=Medtr1g029680.1.JCVIMt4.0v1 annot-version=Mt4.0v1	tr|A0A072VFD1|A0A072VFD1_MEDTR Wound-responsive family protein OS=Medicago truncatula OX=3880 GN=25482447 PE=4 SV=1	XP_013466456.1 ubinuclein-1 isoform X2 [Medicago truncatula]	AT1G21610.2 | Symbols: | wound-responsive family protein | chr1:7574104-7578643 FORWARD LENGTH=683	sp|Q8RX78|UBN1_ARATH Ubinuclein-1 OS=Arabidopsis thaliana OX=3702 GN=UBN1 PE=1 SV=1	NA
MedtrR108_hic.HiC_scaffold_1.1053	9926498	9930047	HiC_scaffold_1	RHN77901.1 putative protein kinase RLK-Pelle-RLCK-VI family [Medicago truncatula]	Medtr1g029690.1 pacid=31096026 transcript=Medtr1g029690.1 locus=Medtr1g029690 ID=Medtr1g029690.1.JCVIMt4.0v1 annot-version=Mt4.0v1	tr|A0A072VGE7|A0A072VGE7_MEDTR Adenine nucleotide alpha hydrolase-like domain kinase OS=Medicago truncatula OX=3880 GN=25482448 PE=4 SV=1	XP_013466457.1 putative L-type lectin-domain containing receptor kinase V.2 [Medicago truncatula]	AT1G77280.1 | Symbols: | Protein kinase protein with adenine nucleotide alpha hydrolases-like domain | chr1:29031468-29035882 REVERSE LENGTH=794	sp|Q9LV48|PERK1_ARATH Proline-rich receptor-like protein kinase PERK1 OS=Arabidopsis thaliana OX=3702 GN=PERK1 PE=1 SV=1	NA
MedtrR108_hic.HiC_scaffold_1.1054	9933972	9943673	HiC_scaffold_1	RHN77902.1 putative transcription factor C3H family [Medicago truncatula]	Medtr1g029710.1 pacid=31098993 transcript=Medtr1g029710.1 locus=Medtr1g029710 ID=Medtr1g029710.1.JCVIMt4.0v1 annot-version=Mt4.0v1	tr|A0A072VFY2|A0A072VFY2_MEDTR Zinc finger CCCH domain protein, putative OS=Medicago truncatula OX=3880 GN=25482449 PE=4 SV=1	XP_013466458.1 uncharacterized protein At1g21580 isoform X1 [Medicago truncatula]	AT1G21580.1 | Symbols: | Zinc finger C-x8-C-x5-C-x3-H type family protein | chr1:7557822-7565655 REVERSE LENGTH=2166	sp|Q3ED78|C3H7_ARATH Zinc finger CCCH domain-containing protein 7 OS=Arabidopsis thaliana OX=3702 GN=At1g21570 PE=1 SV=1	NA
MedtrR108_hic.HiC_scaffold_1.1055	9945762	9950162	HiC_scaffold_1	RHN77903.1 putative 43kDa postsynaptic protein [Medicago truncatula]	Medtr1g029720.1 pacid=31095011 transcript=Medtr1g029720.1 locus=Medtr1g029720 ID=Medtr1g029720.1.JCVIMt4.0v1 annot-version=Mt4.0v1	tr|A0A072VFD8|A0A072VFD8_MEDTR Putative 43kDa postsynaptic protein OS=Medicago truncatula OX=3880 GN=25482450 PE=4 SV=1	XP_013466466.1 tetratricopeptide repeat protein 33 [Medicago truncatula]	AT1G77230.1 | Symbols: | Tetratricopeptide repeat (TPR)-like superfamily protein | chr1:29016129-29017873 FORWARD LENGTH=218	NA	NA
MedtrR108_hic.HiC_scaffold_1.1056	9954113	9958660	HiC_scaffold_1	RHN77904.1 putative S-adenosyl-L-methionine-dependent methyltransferase [Medicago truncatula]	Medtr1g029730.1 pacid=31100195 transcript=Medtr1g029730.1 locus=Medtr1g029730 ID=Medtr1g029730.1.JCVIMt4.0v1 annot-version=Mt4.0v1	tr|A0A072VGF4|A0A072VGF4_MEDTR Methyltransferase OS=Medicago truncatula OX=3880 GN=25482451 PE=3 SV=1	XP_013466467.1 probable methyltransferase PMT10 [Medicago truncatula]	AT1G77260.1 | Symbols: | S-adenosyl-L-methionine-dependent methyltransferases superfamily protein | chr1:29023961-29026699 REVERSE LENGTH=655	sp|Q94KE1|PMTA_ARATH Probable methyltransferase PMT10 OS=Arabidopsis thaliana OX=3702 GN=At1g77260 PE=2 SV=1	NA
MedtrR108_hic.HiC_scaffold_1.1057	9965352	9970808	HiC_scaffold_1	RHN77906.1 putative amino acid transporter, transmembrane domain-containing protein [Medicago truncatula]	Medtr1g029750.2 pacid=31095883 transcript=Medtr1g029750.2 locus=Medtr1g029750 ID=Medtr1g029750.2.JCVIMt4.0v1 annot-version=Mt4.0v1	tr|A0A072VQV2|A0A072VQV2_MEDTR Transmembrane amino acid transporter family protein OS=Medicago truncatula OX=3880 GN=25482453 PE=3 SV=1	XP_024631279.1 amino acid permease 3 [Medicago truncatula]	AT5G09220.1 | Symbols: AAP2 | amino acid permease 2 | chr5:2866867-2868863 FORWARD LENGTH=493	sp|Q38967|AAP2_ARATH Amino acid permease 2 OS=Arabidopsis thaliana OX=3702 GN=AAP2 PE=1 SV=1	NA
MedtrR108_hic.HiC_scaffold_1.1058	9979979	9989415	HiC_scaffold_1	RHN77907.1 putative C2 domain-containing protein [Medicago truncatula]	Medtr1g029790.1 pacid=31094587 transcript=Medtr1g029790.1 locus=Medtr1g029790 ID=Medtr1g029790.1.JCVIMt4.0v1 annot-version=Mt4.0v1	tr|A0A396JTC6|A0A396JTC6_MEDTR Putative C2 domain-containing protein OS=Medicago truncatula OX=3880 GN=MtrunA17_Chr1g0159781 PE=4 SV=1	XP_024631281.1 protein CELLULOSE SYNTHASE INTERACTIVE 3 [Medicago truncatula]	AT1G77460.1 | Symbols: | Armadillo/beta-catenin-like repeat ; C2 calcium/lipid-binding domain (CaLB) protein | chr1:29104378-29111580 FORWARD LENGTH=2136	sp|F4I718|CSI3_ARATH Protein CELLULOSE SYNTHASE INTERACTIVE 3 OS=Arabidopsis thaliana OX=3702 GN=CSI3 PE=1 SV=1	NA
MedtrR108_hic.HiC_scaffold_1.1059	9993921	9997197	HiC_scaffold_1	RHN77908.1 putative nepenthesin [Medicago truncatula]	Medtr1g029810.1 pacid=31094045 transcript=Medtr1g029810.1 locus=Medtr1g029810 ID=Medtr1g029810.1.JCVIMt4.0v1 annot-version=Mt4.0v1	tr|A0A072VQV6|A0A072VQV6_MEDTR Eukaryotic aspartyl protease family protein OS=Medicago truncatula OX=3880 GN=25482457 PE=3 SV=1	XP_013466473.1 aspartic proteinase Asp1 [Medicago truncatula]	AT1G44130.1 | Symbols: | Eukaryotic aspartyl protease family protein | chr1:16787508-16789318 REVERSE LENGTH=405	sp|Q0IU52|ASP1_ORYSJ Aspartic proteinase Asp1 OS=Oryza sativa subsp. japonica OX=39947 GN=ASP1 PE=2 SV=1	NA
MedtrR108_hic.HiC_scaffold_1.106	1060769	1062425	HiC_scaffold_1	RHN77557.1 putative cytochrome P450 [Medicago truncatula]	Medtr1g023700.1 pacid=31099885 transcript=Medtr1g023700.1 locus=Medtr1g023700 ID=Medtr1g023700.1.JCVIMt4.0v1 annot-version=Mt4.0v1	tr|G7I6G5|G7I6G5_MEDTR Cytochrome P450 family 71 protein OS=Medicago truncatula OX=3880 GN=11414272 PE=3 SV=2	XP_003589391.2 cytochrome P450 83B1 [Medicago truncatula]	AT4G31500.1 | Symbols: CYP83B1, SUR2, RNT1, RED1, ATR4 | cytochrome P450, family 83, subfamily B, polypeptide 1 | chr4:15273677-15275271 REVERSE LENGTH=499	sp|O65782|C83B1_ARATH Cytochrome P450 83B1 OS=Arabidopsis thaliana OX=3702 GN=CYP83B1 PE=1 SV=1	NA
MedtrR108_hic.HiC_scaffold_1.1060	10016279	10021793	HiC_scaffold_1	RHN58626.1 putative transcription factor interactor and regulator CCHC(Zn) family [Medicago truncatula]	Tp57577_TGAC_v2_mRNA15410 pacid=35956173 transcript=Tp57577_TGAC_v2_mRNA15410 locus=Tp57577_TGAC_v2_gene14913 ID=Tp57577_TGAC_v2_mRNA15410.v2 annot-version=v2	tr|A0A6N2MMQ6|A0A6N2MMQ6_SALVM Uncharacterized protein OS=Salix viminalis OX=40686 GN=SVIM_LOCUS394627 PE=4 SV=1	XP_020419501.1 uncharacterized protein LOC109949171 [Prunus persica]	AT1G44170.1 | Symbols: ALDH3H1, ALDH4 | aldehyde dehydrogenase 3H1 | chr1:16796564-16800031 REVERSE LENGTH=484	sp|Q70DU8|AL3H1_ARATH Aldehyde dehydrogenase family 3 member H1 OS=Arabidopsis thaliana OX=3702 GN=ALDH3H1 PE=1 SV=2	NA
MedtrR108_hic.HiC_scaffold_1.1061	10037083	10038614	HiC_scaffold_1	NA	Medtr2g048920.1 pacid=31065011 transcript=Medtr2g048920.1 locus=Medtr2g048920 ID=Medtr2g048920.1.JCVIMt4.0v1 annot-version=Mt4.0v1	tr|G7IGL8|G7IGL8_MEDTR Uncharacterized protein OS=Medicago truncatula OX=3880 GN=MTR_2g048920 PE=4 SV=2	XP_024641129.1 uncharacterized protein LOC112422457 [Medicago truncatula]	NA	NA	NA
MedtrR108_hic.HiC_scaffold_1.1062	10045477	10055080	HiC_scaffold_1	RHN69441.1 putative aldehyde dehydrogenase (NAD(+)) [Medicago truncatula]	Medtr1g029840.1 pacid=31093536 transcript=Medtr1g029840.1 locus=Medtr1g029840 ID=Medtr1g029840.1.JCVIMt4.0v1 annot-version=Mt4.0v1	tr|A0A072VGG1|A0A072VGG1_MEDTR Aldehyde dehydrogenase OS=Medicago truncatula OX=3880 GN=25482459 PE=3 SV=1	XP_013466476.1 aldehyde dehydrogenase family 3 member H1 isoform X1 [Medicago truncatula]	AT1G44170.1 | Symbols: ALDH3H1, ALDH4 | aldehyde dehydrogenase 3H1 | chr1:16796564-16800031 REVERSE LENGTH=484	sp|Q70DU8|AL3H1_ARATH Aldehyde dehydrogenase family 3 member H1 OS=Arabidopsis thaliana OX=3702 GN=ALDH3H1 PE=1 SV=2	K00128
MedtrR108_hic.HiC_scaffold_1.1063	10060351	10062630	HiC_scaffold_1	RHN76160.1 putative transcription factor FAR family [Medicago truncatula]	Tp57577_TGAC_v2_mRNA5358 pacid=35960895 transcript=Tp57577_TGAC_v2_mRNA5358 locus=Tp57577_TGAC_v2_gene5180 ID=Tp57577_TGAC_v2_mRNA5358.v2 annot-version=v2	tr|A0A2Z6PBB8|A0A2Z6PBB8_TRISU Protein FAR1-RELATED SEQUENCE OS=Trifolium subterraneum OX=3900 GN=TSUD_285840 PE=3 SV=1	XP_024630234.1 protein FAR-RED IMPAIRED RESPONSE 1-like [Medicago truncatula]	AT4G15090.1 | Symbols: FAR1 | FRS (FAR1 Related Sequences) transcription factor family | chr4:8614806-8617870 FORWARD LENGTH=827	sp|Q9SWG3|FAR1_ARATH Protein FAR-RED IMPAIRED RESPONSE 1 OS=Arabidopsis thaliana OX=3702 GN=FAR1 PE=1 SV=1	NA
MedtrR108_hic.HiC_scaffold_1.1064	10065575	10069086	HiC_scaffold_1	RHN77912.1 putative chromatin remodeling & transcription regulator BTB-POZ family [Medicago truncatula]	Medtr1g029850.1 pacid=31095915 transcript=Medtr1g029850.1 locus=Medtr1g029850 ID=Medtr1g029850.1.JCVIMt4.0v1 annot-version=Mt4.0v1	tr|A0A072VES8|A0A072VES8_MEDTR BTB/POZ domain plant protein OS=Medicago truncatula OX=3880 GN=25482460 PE=4 SV=1	XP_013466478.1 BTB/POZ domain-containing protein At1g21780 isoform X1 [Medicago truncatula]	AT1G21780.1 | Symbols: | BTB/POZ domain-containing protein | chr1:7652476-7653866 FORWARD LENGTH=326	sp|Q9XHZ8|Y1178_ARATH BTB/POZ domain-containing protein At1g21780 OS=Arabidopsis thaliana OX=3702 GN=At1g21780 PE=1 SV=1	K10523
MedtrR108_hic.HiC_scaffold_1.1065	10069917	10070456	HiC_scaffold_1	RHN77913.1 putative transcription factor C2H2 family [Medicago truncatula]	Medtr1g029860.1 pacid=31099296 transcript=Medtr1g029860.1 locus=Medtr1g029860 ID=Medtr1g029860.1.JCVIMt4.0v1 annot-version=Mt4.0v1	tr|A0A072VQW0|A0A072VQW0_MEDTR Anaphase-promoting complex subunit 11 RING-H2 finger protein OS=Medicago truncatula OX=3880 GN=MTR_1g029860 PE=4 SV=1	XP_024630163.1 uncharacterized protein LOC112418131 [Medicago truncatula]	AT3G43430.1 | Symbols: | RING/U-box superfamily protein | chr3:15354758-15355261 REVERSE LENGTH=167	NA	NA
MedtrR108_hic.HiC_scaffold_1.1066	10084771	10085358	HiC_scaffold_1	RHN77919.1 putative aminoacyltransferase, E1 ubiquitin-activating enzyme [Medicago truncatula]	Medtr1g029910.1 pacid=31095722 transcript=Medtr1g029910.1 locus=Medtr1g029910 ID=Medtr1g029910.1.JCVIMt4.0v1 annot-version=Mt4.0v1	tr|A0A072VGG3|A0A072VGG3_MEDTR Anaphase-promoting complex subunit 11 RING-H2 finger protein OS=Medicago truncatula OX=3880 GN=MTR_1g029910 PE=4 SV=1	XP_024630155.1 receptor kinase-like protein Xa21 [Medicago truncatula]	NA	sp|Q4KLR8|ZNRF3_XENLA E3 ubiquitin-protein ligase ZNRF3 OS=Xenopus laevis OX=8355 GN=znrf3 PE=2 SV=1	NA
MedtrR108_hic.HiC_scaffold_1.1067	10086834	10087421	HiC_scaffold_1	RHN77919.1 putative aminoacyltransferase, E1 ubiquitin-activating enzyme [Medicago truncatula]	Medtr1g029910.1 pacid=31095722 transcript=Medtr1g029910.1 locus=Medtr1g029910 ID=Medtr1g029910.1.JCVIMt4.0v1 annot-version=Mt4.0v1	tr|A0A072VGG3|A0A072VGG3_MEDTR Anaphase-promoting complex subunit 11 RING-H2 finger protein OS=Medicago truncatula OX=3880 GN=MTR_1g029910 PE=4 SV=1	XP_024630155.1 receptor kinase-like protein Xa21 [Medicago truncatula]	NA	sp|Q4KLR8|ZNRF3_XENLA E3 ubiquitin-protein ligase ZNRF3 OS=Xenopus laevis OX=8355 GN=znrf3 PE=2 SV=1	NA
MedtrR108_hic.HiC_scaffold_1.1068	10095636	10096223	HiC_scaffold_1	RHN77919.1 putative aminoacyltransferase, E1 ubiquitin-activating enzyme [Medicago truncatula]	Medtr1g029910.1 pacid=31095722 transcript=Medtr1g029910.1 locus=Medtr1g029910 ID=Medtr1g029910.1.JCVIMt4.0v1 annot-version=Mt4.0v1	tr|A0A072VGG3|A0A072VGG3_MEDTR Anaphase-promoting complex subunit 11 RING-H2 finger protein OS=Medicago truncatula OX=3880 GN=MTR_1g029910 PE=4 SV=1	XP_024630155.1 receptor kinase-like protein Xa21 [Medicago truncatula]	NA	sp|Q4KLR8|ZNRF3_XENLA E3 ubiquitin-protein ligase ZNRF3 OS=Xenopus laevis OX=8355 GN=znrf3 PE=2 SV=1	NA
MedtrR108_hic.HiC_scaffold_1.1069	10103569	10104156	HiC_scaffold_1	RHN77919.1 putative aminoacyltransferase, E1 ubiquitin-activating enzyme [Medicago truncatula]	Medtr1g029910.1 pacid=31095722 transcript=Medtr1g029910.1 locus=Medtr1g029910 ID=Medtr1g029910.1.JCVIMt4.0v1 annot-version=Mt4.0v1	tr|A0A072VGG3|A0A072VGG3_MEDTR Anaphase-promoting complex subunit 11 RING-H2 finger protein OS=Medicago truncatula OX=3880 GN=MTR_1g029910 PE=4 SV=1	XP_024630155.1 receptor kinase-like protein Xa21 [Medicago truncatula]	NA	sp|Q4KLR8|ZNRF3_XENLA E3 ubiquitin-protein ligase ZNRF3 OS=Xenopus laevis OX=8355 GN=znrf3 PE=2 SV=1	NA
MedtrR108_hic.HiC_scaffold_1.107	1063578	1066508	HiC_scaffold_1	RHN77555.1 putative transcription factor bZIP family [Medicago truncatula]	Medtr1g023690.2 pacid=31098961 transcript=Medtr1g023690.2 locus=Medtr1g023690 ID=Medtr1g023690.2.JCVIMt4.0v1 annot-version=Mt4.0v1	tr|G7I6G4|G7I6G4_MEDTR BZIP transcription factor OS=Medicago truncatula OX=3880 GN=11428070 PE=4 SV=1	XP_003589390.1 uncharacterized protein LOC11428070 [Medicago truncatula]	AT4G38900.2 | Symbols: | Basic-leucine zipper (bZIP) transcription factor family protein | chr4:18139564-18141520 REVERSE LENGTH=547	sp|Q8H1F0|BZP29_ARATH bZIP transcription factor 29 OS=Arabidopsis thaliana OX=3702 GN=BZIP29 PE=2 SV=1	NA
MedtrR108_hic.HiC_scaffold_1.1070	10107764	10108987	HiC_scaffold_1	RHN74777.1 putative protein kinase RLK-Pelle-LRR-XII-1 family [Medicago truncatula]	Medtr1g029930.1 pacid=31094119 transcript=Medtr1g029930.1 locus=Medtr1g029930 ID=Medtr1g029930.1.JCVIMt4.0v1 annot-version=Mt4.0v1	tr|A0A072VET3|A0A072VET3_MEDTR LRR receptor-like kinase OS=Medicago truncatula OX=3880 GN=MTR_1g029930 PE=4 SV=1	XP_024632481.1 probable LRR receptor-like serine/threonine-protein kinase At3g47570 [Medicago truncatula]	AT1G45616.1 | Symbols: AtRLP6, RLP6 | receptor like protein 6 | chr1:17183550-17186534 REVERSE LENGTH=994	NA	NA
MedtrR108_hic.HiC_scaffold_1.1071	10118708	10119001	HiC_scaffold_1	RHN77918.1 putative non-specific serine/threonine protein kinase [Medicago truncatula]	Medtr1g029950.1 pacid=31096359 transcript=Medtr1g029950.1 locus=Medtr1g029950 ID=Medtr1g029950.1.JCVIMt4.0v1 annot-version=Mt4.0v1	tr|A0A396JNR3|A0A396JNR3_MEDTR Putative non-specific serine/threonine protein kinase OS=Medicago truncatula OX=3880 GN=MtrunA17_Chr1g0159891 PE=4 SV=1	XP_013466485.1 probable LRR receptor-like serine/threonine-protein kinase At3g47570 [Medicago truncatula]	NA	NA	NA
MedtrR108_hic.HiC_scaffold_1.1072	10125123	10125752	HiC_scaffold_1	RHN77919.1 putative aminoacyltransferase, E1 ubiquitin-activating enzyme [Medicago truncatula]	Tp57577_TGAC_v2_mRNA26680 pacid=35975843 transcript=Tp57577_TGAC_v2_mRNA26680 locus=Tp57577_TGAC_v2_gene25798 ID=Tp57577_TGAC_v2_mRNA26680.v2 annot-version=v2	tr|A0A396JI58|A0A396JI58_MEDTR Putative aminoacyltransferase, E1 ubiquitin-activating enzyme OS=Medicago truncatula OX=3880 GN=MtrunA17_Chr1g0159901 PE=4 SV=1	XP_024630163.1 uncharacterized protein LOC112418131 [Medicago truncatula]	AT1G18760.1 | Symbols: | Zinc finger, C3HC4 type (RING finger) family protein | chr1:6471150-6471824 REVERSE LENGTH=224	NA	NA
MedtrR108_hic.HiC_scaffold_1.1073	10129082	10129669	HiC_scaffold_1	RHN61410.1 hypothetical protein MtrunA17_Chr4g0036361 [Medicago truncatula]	Medtr3g071850.1 pacid=31053323 transcript=Medtr3g071850.1 locus=Medtr3g071850 ID=Medtr3g071850.1.JCVIMt4.0v1 annot-version=Mt4.0v1	tr|G7J2D6|G7J2D6_MEDTR F-box/RNI/FBD-like domain protein OS=Medicago truncatula OX=3880 GN=MTR_3g071850 PE=4 SV=2	XP_024628938.1 uncharacterized protein LOC112417461 [Medicago truncatula]	NA	NA	NA
MedtrR108_hic.HiC_scaffold_1.1074	10131230	10131562	HiC_scaffold_1	RHN77920.1 putative transcription factor C2H2 family [Medicago truncatula]	Medtr1g029990.1 pacid=31096725 transcript=Medtr1g029990.1 locus=Medtr1g029990 ID=Medtr1g029990.1.JCVIMt4.0v1 annot-version=Mt4.0v1	tr|A0A072VFF1|A0A072VFF1_MEDTR Putative transcription factor C2H2 family OS=Medicago truncatula OX=3880 GN=25482468 PE=4 SV=1	XP_013466486.1 uncharacterized protein LOC25482468 [Medicago truncatula]	AT1G44414.1 | Symbols: | unknown protein; Has 29 Blast hits to 29 proteins in 12 species: Archae - 0; Bacteria - 4; Metazoa - 0; Fungi - 0; Plants - 25; Viruses - 0; Other Eukaryotes - 0 (source: NCBI BLink). | chr1:16847781-16848086 FORWARD LENGTH=101	NA	NA
MedtrR108_hic.HiC_scaffold_1.1075	10133971	10138475	HiC_scaffold_1	RHN77921.1 putative chlorophyllide a oxygenase [Medicago truncatula]	Medtr1g030480.1 pacid=31093809 transcript=Medtr1g030480.1 locus=Medtr1g030480 ID=Medtr1g030480.1.JCVIMt4.0v1 annot-version=Mt4.0v1	tr|G7I8G8|G7I8G8_MEDTR Chlorophyllide A oxygenase OS=Medicago truncatula OX=3880 GN=11422505 PE=4 SV=2	XP_003589598.2 chlorophyllide a oxygenase, chloroplastic [Medicago truncatula]	AT1G44446.1 | Symbols: CH1, ATCAO, CAO | Pheophorbide a oxygenase family protein with Rieske [2Fe-2S] domain | chr1:16848664-16851152 REVERSE LENGTH=536	sp|Q9MBA1|CAO_ARATH Chlorophyllide a oxygenase, chloroplastic OS=Arabidopsis thaliana OX=3702 GN=CAO PE=1 SV=1	K13600
MedtrR108_hic.HiC_scaffold_1.1076	10148516	10152438	HiC_scaffold_1	RHN77922.1 putative filament-like plant protein [Medicago truncatula]	Medtr1g030010.1 pacid=31095057 transcript=Medtr1g030010.1 locus=Medtr1g030010 ID=Medtr1g030010.1.JCVIMt4.0v1 annot-version=Mt4.0v1	tr|A0A072VGG6|A0A072VGG6_MEDTR Filament-like plant protein OS=Medicago truncatula OX=3880 GN=25482469 PE=3 SV=1	XP_013466487.1 filament-like plant protein isoform X2 [Medicago truncatula]	AT1G21810.1 | Symbols: | Plant protein of unknown function (DUF869) | chr1:7656578-7658634 REVERSE LENGTH=628	sp|Q8LLE5|FPP_SOLLC Filament-like plant protein (Fragment) OS=Solanum lycopersicum OX=4081 GN=FPP PE=1 SV=1	NA
MedtrR108_hic.HiC_scaffold_1.1077	10169188	10173130	HiC_scaffold_1	RHN77924.1 putative alpha-L-fucosidase [Medicago truncatula]	Medtr1g030220.1 pacid=31099862 transcript=Medtr1g030220.1 locus=Medtr1g030220 ID=Medtr1g030220.1.JCVIMt4.0v1 annot-version=Mt4.0v1	tr|G7I8E6|G7I8E6_MEDTR GDSL-like lipase/acylhydrolase OS=Medicago truncatula OX=3880 GN=11418204 PE=3 SV=1	XP_003589576.2 esterase [Medicago truncatula]	AT3G26430.1 | Symbols: | GDSL-like Lipase/Acylhydrolase superfamily protein | chr3:9674419-9675889 FORWARD LENGTH=380	sp|Q7Y1X1|EST_HEVBR Esterase OS=Hevea brasiliensis OX=3981 PE=1 SV=1	NA
MedtrR108_hic.HiC_scaffold_1.1078	10174513	10177559	HiC_scaffold_1	RHN77925.1 putative alpha-L-fucosidase [Medicago truncatula]	Medtr1g030230.1 pacid=31099906 transcript=Medtr1g030230.1 locus=Medtr1g030230 ID=Medtr1g030230.1.JCVIMt4.0v1 annot-version=Mt4.0v1	tr|G7I8E7|G7I8E7_MEDTR GDSL-like lipase/acylhydrolase OS=Medicago truncatula OX=3880 GN=11417926 PE=3 SV=1	XP_003589577.2 esterase [Medicago truncatula]	AT3G26430.1 | Symbols: | GDSL-like Lipase/Acylhydrolase superfamily protein | chr3:9674419-9675889 FORWARD LENGTH=380	sp|Q7Y1X1|EST_HEVBR Esterase OS=Hevea brasiliensis OX=3981 PE=1 SV=1	NA
MedtrR108_hic.HiC_scaffold_1.1079	10187932	10191362	HiC_scaffold_1	RHN77926.1 putative alpha-L-fucosidase [Medicago truncatula]	Medtr1g030230.1 pacid=31099906 transcript=Medtr1g030230.1 locus=Medtr1g030230 ID=Medtr1g030230.1.JCVIMt4.0v1 annot-version=Mt4.0v1	tr|A0A396JI75|A0A396JI75_MEDTR Putative alpha-L-fucosidase OS=Medicago truncatula OX=3880 GN=MtrunA17_Chr1g0159991 PE=3 SV=1	XP_003589577.2 esterase [Medicago truncatula]	AT3G26430.1 | Symbols: | GDSL-like Lipase/Acylhydrolase superfamily protein | chr3:9674419-9675889 FORWARD LENGTH=380	sp|Q7Y1X1|EST_HEVBR Esterase OS=Hevea brasiliensis OX=3981 PE=1 SV=1	NA
MedtrR108_hic.HiC_scaffold_1.108	1078605	1079791	HiC_scaffold_1	RHN77553.1 putative transcription factor GAGA-Binding-like family [Medicago truncatula]	Medtr1g023660.1 pacid=31098849 transcript=Medtr1g023660.1 locus=Medtr1g023660 ID=Medtr1g023660.1.JCVIMt4.0v1 annot-version=Mt4.0v1	tr|G7I6G1|G7I6G1_MEDTR GAGA-binding transcriptional activator BBR/BPC6-like protein OS=Medicago truncatula OX=3880 GN=11428067 PE=3 SV=1	XP_003589387.1 protein BASIC PENTACYSTEINE6 [Medicago truncatula]	AT5G42520.1 | Symbols: BPC6, BBR/BPC6, ATBPC6 | basic pentacysteine 6 | chr5:17001287-17002466 FORWARD LENGTH=342	sp|Q8L999|BPC6_ARATH Protein BASIC PENTACYSTEINE6 OS=Arabidopsis thaliana OX=3702 GN=BPC6 PE=1 SV=1	NA
MedtrR108_hic.HiC_scaffold_1.1080	10193797	10196423	HiC_scaffold_1	RHN77928.1 putative alpha-L-fucosidase [Medicago truncatula]	Medtr1g030268.1 pacid=31095616 transcript=Medtr1g030268.1 locus=Medtr1g030268 ID=Medtr1g030268.1.JCVIMt4.0v1 annot-version=Mt4.0v1	tr|A0A072VQX2|A0A072VQX2_MEDTR GDSL-like lipase/acylhydrolase OS=Medicago truncatula OX=3880 GN=25482475 PE=3 SV=1	XP_013466493.1 esterase isoform X2 [Medicago truncatula]	AT3G26430.1 | Symbols: | GDSL-like Lipase/Acylhydrolase superfamily protein | chr3:9674419-9675889 FORWARD LENGTH=380	sp|Q7Y1X1|EST_HEVBR Esterase OS=Hevea brasiliensis OX=3981 PE=1 SV=1	NA
MedtrR108_hic.HiC_scaffold_1.1081	10203157	10205275	HiC_scaffold_1	RHN77930.1 putative alpha-L-fucosidase [Medicago truncatula]	Medtr1g030275.1 pacid=31100772 transcript=Medtr1g030275.1 locus=Medtr1g030275 ID=Medtr1g030275.1.JCVIMt4.0v1 annot-version=Mt4.0v1	tr|Q40362|Q40362_MEDSA Early nodulin OS=Medicago sativa OX=3879 GN=ENOD8 PE=2 SV=1	XP_013466495.1 esterase [Medicago truncatula]	AT3G26430.1 | Symbols: | GDSL-like Lipase/Acylhydrolase superfamily protein | chr3:9674419-9675889 FORWARD LENGTH=380	sp|Q7Y1X1|EST_HEVBR Esterase OS=Hevea brasiliensis OX=3981 PE=1 SV=1	NA
MedtrR108_hic.HiC_scaffold_1.1082	10208367	10215314	HiC_scaffold_1	RHN77931.1 putative long-chain-fatty-acid--CoA ligase [Medicago truncatula]	Medtr1g030290.1 pacid=31092955 transcript=Medtr1g030290.1 locus=Medtr1g030290 ID=Medtr1g030290.1.JCVIMt4.0v1 annot-version=Mt4.0v1	tr|G7I8F2|G7I8F2_MEDTR Long-chain fatty acyl CoA ligase, putative OS=Medicago truncatula OX=3880 GN=11409239 PE=4 SV=1	XP_003589582.1 long chain acyl-CoA synthetase 9, chloroplastic isoform X1 [Medicago truncatula]	AT1G77590.1 | Symbols: LACS9 | long chain acyl-CoA synthetase 9 | chr1:29148501-29151776 REVERSE LENGTH=691	sp|Q9CAP8|LACS9_ARATH Long chain acyl-CoA synthetase 9, chloroplastic OS=Arabidopsis thaliana OX=3702 GN=LACS9 PE=1 SV=1	K01897
MedtrR108_hic.HiC_scaffold_1.1083	10220184	10228276	HiC_scaffold_1	RHN77932.1 putative acetyltransferase A, auxiliary subunit [Medicago truncatula]	Medtr1g030300.1 pacid=31098936 transcript=Medtr1g030300.1 locus=Medtr1g030300 ID=Medtr1g030300.1.JCVIMt4.0v1 annot-version=Mt4.0v1	tr|G7I8F3|G7I8F3_MEDTR Putative acetyltransferase A, auxiliary subunit OS=Medicago truncatula OX=3880 GN=11411590 PE=4 SV=2	XP_003589583.2 small glutamine-rich tetratricopeptide repeat-containing protein isoform X2 [Medicago truncatula]	AT4G08320.1 | Symbols: TPR8 | Tetratricopeptide repeat (TPR)-like superfamily protein | chr4:5252853-5254990 FORWARD LENGTH=426	sp|Q54VG4|SGT_DICDI Small glutamine-rich tetratricopeptide repeat-containing protein OS=Dictyostelium discoideum OX=44689 GN=sgt PE=1 SV=1	K16365
MedtrR108_hic.HiC_scaffold_1.1084	10231868	10236440	HiC_scaffold_1	RHN77934.1 putative sugar phosphate transporter domain-containing protein [Medicago truncatula]	Medtr1g030320.1 pacid=31100344 transcript=Medtr1g030320.1 locus=Medtr1g030320 ID=Medtr1g030320.1.JCVIMt4.0v1 annot-version=Mt4.0v1	tr|G7I8F4|G7I8F4_MEDTR Nucleotide/sugar transporter family protein OS=Medicago truncatula OX=3880 GN=11409240 PE=4 SV=1	XP_003589584.1 UDP-galactose transporter 1 [Medicago truncatula]	AT1G77610.1 | Symbols: | EamA-like transporter family protein | chr1:29165489-29167486 FORWARD LENGTH=336	sp|Q9C521|UGAL1_ARATH UDP-galactose transporter 1 OS=Arabidopsis thaliana OX=3702 GN=UDP-GALT1 PE=2 SV=1	K15285
MedtrR108_hic.HiC_scaffold_1.1085	10243342	10246016	HiC_scaffold_1	RHN77935.1 putative alpha-L-fucosidase [Medicago truncatula]	Medtr1g030340.1 pacid=31098945 transcript=Medtr1g030340.1 locus=Medtr1g030340 ID=Medtr1g030340.1.JCVIMt4.0v1 annot-version=Mt4.0v1	tr|G7I8F6|G7I8F6_MEDTR GDSL-like lipase/acylhydrolase OS=Medicago truncatula OX=3880 GN=11413088 PE=3 SV=1	XP_003589586.2 esterase [Medicago truncatula]	AT3G26430.1 | Symbols: | GDSL-like Lipase/Acylhydrolase superfamily protein | chr3:9674419-9675889 FORWARD LENGTH=380	sp|Q7Y1X1|EST_HEVBR Esterase OS=Hevea brasiliensis OX=3981 PE=1 SV=1	NA
MedtrR108_hic.HiC_scaffold_1.1086	10250314	10250637	HiC_scaffold_1	NA	NA	NA	NA	NA	NA	NA
MedtrR108_hic.HiC_scaffold_1.1087	10256201	10256461	HiC_scaffold_1	RHN75099.1 putative protein-serine/threonine kinase CMGC-CDK-CRK7-CDK9 family [Medicago truncatula]	Medtr2g085200.1 pacid=31062607 transcript=Medtr2g085200.1 locus=Medtr2g085200 ID=Medtr2g085200.1.JCVIMt4.0v1 annot-version=Mt4.0v1	tr|G7IRA6|G7IRA6_MEDTR Cyclin-dependent kinase OS=Medicago truncatula OX=3880 GN=11410008 PE=4 SV=1	XP_003596750.1 probable serine/threonine-protein kinase At1g54610 [Medicago truncatula]	AT1G53050.1 | Symbols: | Protein kinase superfamily protein | chr1:19772574-19775531 FORWARD LENGTH=694	NA	NA
MedtrR108_hic.HiC_scaffold_1.1088	10262975	10264958	HiC_scaffold_1	RHN77936.1 putative EamA domain-containing protein [Medicago truncatula]	Medtr1g030400.1 pacid=31093885 transcript=Medtr1g030400.1 locus=Medtr1g030400 ID=Medtr1g030400.1.JCVIMt4.0v1 annot-version=Mt4.0v1	tr|G7I8G0|G7I8G0_MEDTR WAT1-related protein OS=Medicago truncatula OX=3880 GN=11417233 PE=3 SV=1	XP_003589590.1 WAT1-related protein At1g09380 [Medicago truncatula]	AT1G09380.1 | Symbols: | nodulin MtN21 /EamA-like transporter family protein | chr1:3026351-3029322 REVERSE LENGTH=374	sp|Q8GXB4|WTR2_ARATH WAT1-related protein At1g09380 OS=Arabidopsis thaliana OX=3702 GN=At1g09380 PE=2 SV=1	NA
MedtrR108_hic.HiC_scaffold_1.1089	10271737	10280316	HiC_scaffold_1	RHN77937.1 putative checkpoint protein Rad17/Rad24 [Medicago truncatula]	Medtr1g030410.1 pacid=31097010 transcript=Medtr1g030410.1 locus=Medtr1g030410 ID=Medtr1g030410.1.JCVIMt4.0v1 annot-version=Mt4.0v1	tr|G7I8G1|G7I8G1_MEDTR Putative checkpoint protein Rad17/Rad24 OS=Medicago truncatula OX=3880 GN=11417234 PE=3 SV=1	XP_003589591.1 uncharacterized protein LOC11417234 [Medicago truncatula]	AT1G77620.1 | Symbols: | P-loop containing nucleoside triphosphate hydrolases superfamily protein | chr1:29167934-29172867 REVERSE LENGTH=1151	sp|Q96QE3|ATAD5_HUMAN ATPase family AAA domain-containing protein 5 OS=Homo sapiens OX=9606 GN=ATAD5 PE=1 SV=4	NA
MedtrR108_hic.HiC_scaffold_1.109	1090665	1091748	HiC_scaffold_1	RHN77550.1 hypothetical protein MtrunA17_Chr1g0156001 [Medicago truncatula]	Medtr1g023605.1 pacid=31094518 transcript=Medtr1g023605.1 locus=Medtr1g023605 ID=Medtr1g023605.1.JCVIMt4.0v1 annot-version=Mt4.0v1	tr|A0A072VPZ0|A0A072VPZ0_MEDTR Uncharacterized protein OS=Medicago truncatula OX=3880 GN=MTR_1g023605 PE=4 SV=1	XP_004490579.1 uncharacterized protein LOC101495508 isoform X1 [Cicer arietinum]	NA	NA	NA
MedtrR108_hic.HiC_scaffold_1.1090	10282267	10285458	HiC_scaffold_1	RHN77938.1 hypothetical protein MtrunA17_Chr1g0160131 [Medicago truncatula]	Medtr1g030420.1 pacid=31098466 transcript=Medtr1g030420.1 locus=Medtr1g030420 ID=Medtr1g030420.1.JCVIMt4.0v1 annot-version=Mt4.0v1	tr|G7I8G2|G7I8G2_MEDTR Uncharacterized protein OS=Medicago truncatula OX=3880 GN=11418205 PE=4 SV=1	XP_003589592.1 uncharacterized protein LOC11418205 [Medicago truncatula]	AT1G44770.1 | Symbols: | unknown protein; BEST Arabidopsis thaliana protein match is: unknown protein (TAIR:AT5G49710.3); Has 81 Blast hits to 81 proteins in 17 species: Archae - 0; Bacteria - 0; Metazoa - 0; Fungi - 0; Plants - 81; Viruses - 0; Other Eukaryotes - 0 (source: NCBI BLink). | chr1:16907834-16909409 REVERSE LENGTH=271	NA	NA
MedtrR108_hic.HiC_scaffold_1.1091	10287567	10291554	HiC_scaffold_1	RHN77939.1 putative glutathione-specific gamma-glutamylcyclotransferase, gamma-glutamyl cyclotransferase [Medicago truncatula]	Medtr1g030430.1 pacid=31100712 transcript=Medtr1g030430.1 locus=Medtr1g030430 ID=Medtr1g030430.1.JCVIMt4.0v1 annot-version=Mt4.0v1	tr|G7I8G3|G7I8G3_MEDTR Gamma-glutamylcyclotransferase OS=Medicago truncatula OX=3880 GN=11417927 PE=2 SV=1	XP_003589593.1 gamma-glutamylcyclotransferase 2-3 [Medicago truncatula]	AT1G44790.1 | Symbols: | ChaC-like family protein | chr1:16912403-16913582 REVERSE LENGTH=199	sp|Q84QC1|GCT23_ARATH Gamma-glutamylcyclotransferase 2-3 OS=Arabidopsis thaliana OX=3702 GN=GGCT2;3 PE=1 SV=1	K22596
MedtrR108_hic.HiC_scaffold_1.1092	10295004	10295507	HiC_scaffold_1	RHN77940.1 putative EF-hand domain pair protein [Medicago truncatula]	Medtr1g030440.1 pacid=31093285 transcript=Medtr1g030440.1 locus=Medtr1g030440 ID=Medtr1g030440.1.JCVIMt4.0v1 annot-version=Mt4.0v1	tr|G7I8G4|G7I8G4_MEDTR EF hand calcium-binding family protein OS=Medicago truncatula OX=3880 GN=11418206 PE=4 SV=1	XP_003589594.1 probable calcium-binding protein CML44 [Medicago truncatula]	AT1G21550.1 | Symbols: | Calcium-binding EF-hand family protein | chr1:7553317-7553784 REVERSE LENGTH=155	sp|Q9LPK5|CML44_ARATH Probable calcium-binding protein CML44 OS=Arabidopsis thaliana OX=3702 GN=CML44 PE=2 SV=2	K13448
MedtrR108_hic.HiC_scaffold_1.1093	10296324	10302800	HiC_scaffold_1	RHN77941.1 putative methylenetetrahydrofolate dehydrogenase (NADP(+)), Methenyltetrahydrofolate cyclohydrolase [Medicago truncatula]	Tp57577_TGAC_v2_mRNA26701 pacid=35976042 transcript=Tp57577_TGAC_v2_mRNA26701 locus=Tp57577_TGAC_v2_gene25819 ID=Tp57577_TGAC_v2_mRNA26701.v2 annot-version=v2	tr|G7I8G5|G7I8G5_MEDTR Methenyltetrahydrofolate cyclohydrolase OS=Medicago truncatula OX=3880 GN=11415327 PE=2 SV=2	XP_003589595.2 bifunctional protein FolD 1, mitochondrial [Medicago truncatula]	AT2G38660.1 | Symbols: | Amino acid dehydrogenase family protein | chr2:16166392-16168194 FORWARD LENGTH=352	sp|A2RVV7|FOLD1_ARATH Bifunctional protein FolD 1, mitochondrial OS=Arabidopsis thaliana OX=3702 GN=FOLD1 PE=2 SV=1	NA
MedtrR108_hic.HiC_scaffold_1.1094	10306438	10311826	HiC_scaffold_1	RHN77942.1 putative EamA domain-containing protein [Medicago truncatula]	Medtr1g030580.1 pacid=31096626 transcript=Medtr1g030580.1 locus=Medtr1g030580 ID=Medtr1g030580.1.JCVIMt4.0v1 annot-version=Mt4.0v1	tr|I3T3M3|I3T3M3_MEDTR WAT1-related protein OS=Medicago truncatula OX=3880 GN=25482479 PE=2 SV=1	XP_013466498.1 WAT1-related protein At1g44800 [Medicago truncatula]	AT1G44800.1 | Symbols: | nodulin MtN21 /EamA-like transporter family protein | chr1:16914342-16916858 REVERSE LENGTH=370	sp|Q9LPF1|WTR8_ARATH WAT1-related protein At1g44800 OS=Arabidopsis thaliana OX=3702 GN=At1g44800 PE=1 SV=1	NA
MedtrR108_hic.HiC_scaffold_1.1095	10330785	10334359	HiC_scaffold_1	RHN44335.1 hypothetical protein MtrunA17_Chr7g0218281 [Medicago truncatula]	Medtr7g046360.1 pacid=31081445 transcript=Medtr7g046360.1 locus=Medtr7g046360 ID=Medtr7g046360.1.JCVIMt4.0v1 annot-version=Mt4.0v1	tr|G7KUX3|G7KUX3_MEDTR Uncharacterized protein OS=Medicago truncatula OX=3880 GN=MTR_7g046360 PE=4 SV=1	NA	NA	NA	NA
MedtrR108_hic.HiC_scaffold_1.1096	10336672	10339746	HiC_scaffold_1	RHN77943.1 putative EamA domain-containing protein [Medicago truncatula]	Medtr1g030600.1 pacid=31096638 transcript=Medtr1g030600.1 locus=Medtr1g030600 ID=Medtr1g030600.1.JCVIMt4.0v1 annot-version=Mt4.0v1	tr|A0A072VQX4|A0A072VQX4_MEDTR WAT1-related protein OS=Medicago truncatula OX=3880 GN=25482480 PE=3 SV=1	XP_013466499.1 WAT1-related protein At4g08290 [Medicago truncatula]	AT4G08290.1 | Symbols: | nodulin MtN21 /EamA-like transporter family protein | chr4:5239088-5240861 FORWARD LENGTH=384	sp|Q9SUF1|WTR31_ARATH WAT1-related protein At4g08290 OS=Arabidopsis thaliana OX=3702 GN=At4g08290 PE=2 SV=1	NA
MedtrR108_hic.HiC_scaffold_1.1097	10363594	10365698	HiC_scaffold_1	RHN77945.1 putative heavy metal-associated domain, HMA [Medicago truncatula]	Medtr1g030630.1 pacid=31100750 transcript=Medtr1g030630.1 locus=Medtr1g030630 ID=Medtr1g030630.1.JCVIMt4.0v1 annot-version=Mt4.0v1	tr|A0A072VG10|A0A072VG10_MEDTR Heavy metal transport/detoxification superfamily protein OS=Medicago truncatula OX=3880 GN=25482481 PE=4 SV=1	XP_013466500.1 heavy metal-associated isoprenylated plant protein 20 [Medicago truncatula]	AT1G71050.1 | Symbols: HIPP20 | Heavy metal transport/detoxification superfamily protein | chr1:26803322-26803946 REVERSE LENGTH=152	sp|Q9C9A3|HIP20_ARATH Heavy metal-associated isoprenylated plant protein 20 OS=Arabidopsis thaliana OX=3702 GN=HIPP20 PE=1 SV=1	NA
MedtrR108_hic.HiC_scaffold_1.1098	10371766	10375638	HiC_scaffold_1	RHN77946.1 hypothetical protein MtrunA17_Chr1g0160211 [Medicago truncatula]	Medtr1g030640.1 pacid=31098337 transcript=Medtr1g030640.1 locus=Medtr1g030640 ID=Medtr1g030640.1.JCVIMt4.0v1 annot-version=Mt4.0v1	tr|A0A072VFG1|A0A072VFG1_MEDTR DUF3326 family protein OS=Medicago truncatula OX=3880 GN=25482482 PE=4 SV=1	XP_013466501.1 uncharacterized protein LOC25482482 [Medicago truncatula]	NA	sp|P08452|Y1174_SYNP6 Uncharacterized lipoprotein syc1174_c OS=Synechococcus sp. (strain ATCC 27144 / PCC 6301 / SAUG 1402/1) OX=269084 GN=syc1174_c PE=3 SV=2	NA
MedtrR108_hic.HiC_scaffold_1.1099	10377252	10386418	HiC_scaffold_1	RHN77947.1 putative chaperonin Cpn60/TCP-1 family, groEL-like apical domain, groEL-like equatorial [Medicago truncatula]	Medtr1g030650.1 pacid=31096917 transcript=Medtr1g030650.1 locus=Medtr1g030650 ID=Medtr1g030650.1.JCVIMt4.0v1 annot-version=Mt4.0v1	tr|A0A072VGH7|A0A072VGH7_MEDTR CCT-theta OS=Medicago truncatula OX=3880 GN=25482483 PE=3 SV=1	XP_013466502.1 T-complex protein 1 subunit theta [Medicago truncatula]	AT3G03960.1 | Symbols: | TCP-1/cpn60 chaperonin family protein | chr3:1024432-1027604 FORWARD LENGTH=549	sp|Q94K05|TCPQ_ARATH T-complex protein 1 subunit theta OS=Arabidopsis thaliana OX=3702 GN=CCT8 PE=1 SV=1	K09500
MedtrR108_hic.HiC_scaffold_1.11	138362	141257	HiC_scaffold_1	RHN77689.1 putative 3-beta-hydroxysteroid-4-alpha-carboxylate 3-dehydrogenase (decarboxylating) [Medicago truncatula]	Medtr1g026540.1 pacid=31098683 transcript=Medtr1g026540.1 locus=Medtr1g026540 ID=Medtr1g026540.1.JCVIMt4.0v1 annot-version=Mt4.0v1	tr|I3SNW0|I3SNW0_MEDTR 3-beta-hydroxy-delta5-steroid dehydrogenase OS=Medicago truncatula OX=3880 GN=25482230 PE=2 SV=1	XP_013466225.1 short-chain dehydrogenase/reductase family 42E member 1 [Medicago truncatula]	AT2G33630.1 | Symbols: | NAD(P)-binding Rossmann-fold superfamily protein | chr2:14236951-14238734 REVERSE LENGTH=480	sp|Q8WUS8|D42E1_HUMAN Short-chain dehydrogenase/reductase family 42E member 1 OS=Homo sapiens OX=9606 GN=SDR42E1 PE=2 SV=2	NA
MedtrR108_hic.HiC_scaffold_1.110	1091815	1092180	HiC_scaffold_1	NA	NA	NA	NA	NA	NA	NA
MedtrR108_hic.HiC_scaffold_1.1100	10391321	10393221	HiC_scaffold_1	RHN77948.1 putative amino acid/polyamine transporter I, cationic amino acid transporter [Medicago truncatula]	Medtr1g030660.1 pacid=31097392 transcript=Medtr1g030660.1 locus=Medtr1g030660 ID=Medtr1g030660.1.JCVIMt4.0v1 annot-version=Mt4.0v1	tr|A0A072VEU9|A0A072VEU9_MEDTR Cationic amino acid transporter OS=Medicago truncatula OX=3880 GN=25482484 PE=4 SV=1	XP_013466503.1 cationic amino acid transporter 1 [Medicago truncatula]	AT4G21120.1 | Symbols: AAT1, CAT1 | amino acid transporter 1 | chr4:11270318-11273775 FORWARD LENGTH=594	sp|Q84MA5|CAAT1_ARATH Cationic amino acid transporter 1 OS=Arabidopsis thaliana OX=3702 GN=CAT1 PE=1 SV=1	K03294
MedtrR108_hic.HiC_scaffold_1.1101	10398911	10399216	HiC_scaffold_1	RHN77949.1 hypothetical protein MtrunA17_Chr1g0160241 [Medicago truncatula]	Medtr1g030680.1 pacid=31099425 transcript=Medtr1g030680.1 locus=Medtr1g030680 ID=Medtr1g030680.1.JCVIMt4.0v1 annot-version=Mt4.0v1	tr|A0A396JI88|A0A396JI88_MEDTR Uncharacterized protein OS=Medicago truncatula OX=3880 GN=MtrunA17_Chr1g0160241 PE=4 SV=1	XP_007160618.1 hypothetical protein PHAVU_001G002500g [Phaseolus vulgaris]	NA	NA	NA
MedtrR108_hic.HiC_scaffold_1.1102	10405219	10407692	HiC_scaffold_1	RHN77953.1 hypothetical protein MtrunA17_Chr1g0160291 [Medicago truncatula]	Medtr1g030740.1 pacid=31099144 transcript=Medtr1g030740.1 locus=Medtr1g030740 ID=Medtr1g030740.1.JCVIMt4.0v1 annot-version=Mt4.0v1	tr|A0A072VEV4|A0A072VEV4_MEDTR Plastid movement impaired protein OS=Medicago truncatula OX=3880 GN=25482488 PE=4 SV=1	XP_013466508.1 uncharacterized protein At1g66480 [Medicago truncatula]	AT2G01340.1 | Symbols: At17.1 | Encodes a protein whose expression is responsive to nematode infection. | chr2:164014-165068 FORWARD LENGTH=215	sp|Q6NLC8|Y1648_ARATH Uncharacterized protein At1g66480 OS=Arabidopsis thaliana OX=3702 GN=At1g66480 PE=2 SV=1	NA
MedtrR108_hic.HiC_scaffold_1.1103	10408580	10413840	HiC_scaffold_1	RHN77954.1 putative nicotinate-nucleotide diphosphorylase (carboxylating) [Medicago truncatula]	Medtr1g030750.1 pacid=31093219 transcript=Medtr1g030750.1 locus=Medtr1g030750 ID=Medtr1g030750.1.JCVIMt4.0v1 annot-version=Mt4.0v1	tr|A0A072VQY4|A0A072VQY4_MEDTR Quinolinate phosphoribosyltransferase [decarboxylating] OS=Medicago truncatula OX=3880 GN=25482489 PE=3 SV=1	XP_013466509.1 nicotinate-nucleotide pyrophosphorylase [carboxylating], chloroplastic [Medicago truncatula]	AT2G01350.1 | Symbols: QPT | quinolinate phoshoribosyltransferase | chr2:165332-167209 REVERSE LENGTH=348	sp|Q9ZU32|NADC_ARATH Nicotinate-nucleotide pyrophosphorylase [carboxylating], chloroplastic OS=Arabidopsis thaliana OX=3702 GN=QPT PE=2 SV=2	K00767
MedtrR108_hic.HiC_scaffold_1.1104	10418380	10419489	HiC_scaffold_1	RHN77956.1 putative transcription factor WD40-like family [Medicago truncatula]	Medtr1g030760.1 pacid=31096729 transcript=Medtr1g030760.1 locus=Medtr1g030760 ID=Medtr1g030760.1.JCVIMt4.0v1 annot-version=Mt4.0v1	tr|A0A072VG18|A0A072VG18_MEDTR Putative transcription factor WD40-like family OS=Medicago truncatula OX=3880 GN=25482490 PE=4 SV=1	XP_013466510.1 uncharacterized protein LOC25482490 [Medicago truncatula]	AT2G01410.1 | Symbols: | NHL domain-containing protein | chr2:175209-176372 REVERSE LENGTH=387	NA	NA
MedtrR108_hic.HiC_scaffold_1.1105	10421716	10424874	HiC_scaffold_1	RHN51717.1 putative P-loop containing nucleoside triphosphate hydrolase, leucine-rich repeat domain, L [Medicago truncatula]	Medtr1g030770.1 pacid=31100649 transcript=Medtr1g030770.1 locus=Medtr1g030770 ID=Medtr1g030770.1.JCVIMt4.0v1 annot-version=Mt4.0v1	tr|A0A072VFH1|A0A072VFH1_MEDTR NB-ARC domain disease resistance protein OS=Medicago truncatula OX=3880 GN=MTR_1g030770 PE=4 SV=1	XP_013444034.1 putative disease resistance protein RGA1 [Medicago truncatula]	AT3G14470.1 | Symbols: | NB-ARC domain-containing disease resistance protein | chr3:4857940-4861104 FORWARD LENGTH=1054	sp|Q7XA42|RGA1_SOLBU Putative disease resistance protein RGA1 OS=Solanum bulbocastanum OX=147425 GN=RGA1 PE=2 SV=2	NA
MedtrR108_hic.HiC_scaffold_1.1106	10428464	10428901	HiC_scaffold_1	RHN77956.1 putative transcription factor WD40-like family [Medicago truncatula]	Medtr1g030760.1 pacid=31096729 transcript=Medtr1g030760.1 locus=Medtr1g030760 ID=Medtr1g030760.1.JCVIMt4.0v1 annot-version=Mt4.0v1	tr|A0A072VG18|A0A072VG18_MEDTR Putative transcription factor WD40-like family OS=Medicago truncatula OX=3880 GN=25482490 PE=4 SV=1	XP_013466510.1 uncharacterized protein LOC25482490 [Medicago truncatula]	AT2G01410.1 | Symbols: | NHL domain-containing protein | chr2:175209-176372 REVERSE LENGTH=387	NA	NA
MedtrR108_hic.HiC_scaffold_1.1107	10431638	10433030	HiC_scaffold_1	RHN77962.1 putative START-like domain-containing protein [Medicago truncatula]	Ca_15084 pacid=40146608 transcript=Ca_15084 locus=Ca_15084 ID=Ca_15084.v1.0.492 annot-version=v1.0	tr|A0A371EDW4|A0A371EDW4_MUCPR MLP-like protein 31 OS=Mucuna pruriens OX=157652 GN=MLP31 PE=3 SV=1	XP_004498312.2 MLP-like protein 34 [Cicer arietinum]	AT5G28010.1 | Symbols: | Polyketide cyclase/dehydrase and lipid transport superfamily protein | chr5:10024813-10025382 FORWARD LENGTH=166	sp|D0E0C7|FRA13_FRAAN Major strawberry allergen Fra a 1-3 OS=Fragaria ananassa OX=3747 GN=FRAA3 PE=1 SV=1	NA
MedtrR108_hic.HiC_scaffold_1.1108	10434837	10436694	HiC_scaffold_1	RHN77961.1 putative START-like domain-containing protein [Medicago truncatula]	Medtr1g030810.1 pacid=31095656 transcript=Medtr1g030810.1 locus=Medtr1g030810 ID=Medtr1g030810.1.JCVIMt4.0v1 annot-version=Mt4.0v1	tr|A0A072VGI7|A0A072VGI7_MEDTR Pathogenesis-related protein bet V I family protein OS=Medicago truncatula OX=3880 GN=25482492 PE=3 SV=1	XP_013466512.1 MLP-like protein 28 [Medicago truncatula]	AT1G70850.1 | Symbols: MLP34 | MLP-like protein 34 | chr1:26715429-26716744 REVERSE LENGTH=316	sp|Q9SSK7|MLP34_ARATH MLP-like protein 34 OS=Arabidopsis thaliana OX=3702 GN=MLP34 PE=2 SV=1	NA
MedtrR108_hic.HiC_scaffold_1.1109	10440416	10441326	HiC_scaffold_1	RHN77962.1 putative START-like domain-containing protein [Medicago truncatula]	Medtr1g030820.1 pacid=31095177 transcript=Medtr1g030820.1 locus=Medtr1g030820 ID=Medtr1g030820.1.JCVIMt4.0v1 annot-version=Mt4.0v1	tr|I3T9Y8|I3T9Y8_MEDTR Polyketide cyclase/dehydrase and lipid transporter OS=Medicago truncatula OX=3880 GN=MTR_1g030820 PE=2 SV=1	XP_013466514.2 MLP-like protein 34 [Medicago truncatula]	AT1G70850.1 | Symbols: MLP34 | MLP-like protein 34 | chr1:26715429-26716744 REVERSE LENGTH=316	sp|Q9SSK7|MLP34_ARATH MLP-like protein 34 OS=Arabidopsis thaliana OX=3702 GN=MLP34 PE=2 SV=1	NA
MedtrR108_hic.HiC_scaffold_1.111	1092787	1094381	HiC_scaffold_1	RHN77549.1 putative P-loop containing nucleoside triphosphate hydrolase, leucine-rich repeat domain, L [Medicago truncatula]	Medtr1g023600.1 pacid=31096165 transcript=Medtr1g023600.1 locus=Medtr1g023600 ID=Medtr1g023600.1.JCVIMt4.0v1 annot-version=Mt4.0v1	tr|G7I5Z2|G7I5Z2_MEDTR Disease resistance protein RGA4 OS=Medicago truncatula OX=3880 GN=11414561 PE=4 SV=1	XP_003589381.1 putative disease resistance protein RGA1 [Medicago truncatula]	NA	sp|Q7XA42|RGA1_SOLBU Putative disease resistance protein RGA1 OS=Solanum bulbocastanum OX=147425 GN=RGA1 PE=2 SV=2	NA
MedtrR108_hic.HiC_scaffold_1.1110	10445741	10446878	HiC_scaffold_1	RHN77962.1 putative START-like domain-containing protein [Medicago truncatula]	Medtr1g030820.1 pacid=31095177 transcript=Medtr1g030820.1 locus=Medtr1g030820 ID=Medtr1g030820.1.JCVIMt4.0v1 annot-version=Mt4.0v1	tr|I3T9Y8|I3T9Y8_MEDTR Polyketide cyclase/dehydrase and lipid transporter OS=Medicago truncatula OX=3880 GN=MTR_1g030820 PE=2 SV=1	XP_013466514.2 MLP-like protein 34 [Medicago truncatula]	AT1G70840.1 | Symbols: MLP31 | MLP-like protein 31 | chr1:26713170-26714014 REVERSE LENGTH=171	sp|Q941R6|MLP31_ARATH MLP-like protein 31 OS=Arabidopsis thaliana OX=3702 GN=MLP31 PE=2 SV=2	NA
MedtrR108_hic.HiC_scaffold_1.1111	10453476	10454340	HiC_scaffold_1	RHN77963.1 putative START-like domain-containing protein [Medicago truncatula]	Medtr1g030840.1 pacid=31093411 transcript=Medtr1g030840.1 locus=Medtr1g030840 ID=Medtr1g030840.1.JCVIMt4.0v1 annot-version=Mt4.0v1	tr|A0A072VQZ0|A0A072VQZ0_MEDTR Polyketide cyclase/dehydrase and lipid transporter OS=Medicago truncatula OX=3880 GN=25482494 PE=3 SV=1	XP_013466514.2 MLP-like protein 34 [Medicago truncatula]	NA	sp|P85524|KIRO_ACTDE Kirola OS=Actinidia deliciosa OX=3627 PE=1 SV=1	NA
MedtrR108_hic.HiC_scaffold_1.1112	10458472	10458921	HiC_scaffold_1	RHN77965.1 hypothetical protein MtrunA17_Chr1g0160411 [Medicago truncatula]	Medtr1g030850.1 pacid=31097784 transcript=Medtr1g030850.1 locus=Medtr1g030850 ID=Medtr1g030850.1.JCVIMt4.0v1 annot-version=Mt4.0v1	tr|A0A072VG23|A0A072VG23_MEDTR Uncharacterized protein OS=Medicago truncatula OX=3880 GN=25482495 PE=4 SV=1	XP_013466515.1 leucine-rich repeat extensin-like protein 1 [Medicago truncatula]	AT1G70990.1 | Symbols: | proline-rich family protein | chr1:26767520-26768050 REVERSE LENGTH=176	NA	NA
MedtrR108_hic.HiC_scaffold_1.1113	10461309	10463567	HiC_scaffold_1	RHN77966.1 hypothetical protein MtrunA17_Chr1g0160431 [Medicago truncatula]	Medtr1g030860.3 pacid=31094662 transcript=Medtr1g030860.3 locus=Medtr1g030860 ID=Medtr1g030860.3.JCVIMt4.0v1 annot-version=Mt4.0v1	tr|A0A072VFH3|A0A072VFH3_MEDTR Uncharacterized protein OS=Medicago truncatula OX=3880 GN=25482496 PE=4 SV=1	XP_013466516.1 uncharacterized protein LOC25482496 [Medicago truncatula]	AT2G43630.1 | Symbols: | FUNCTIONS IN: molecular_function unknown; INVOLVED IN: biological_process unknown; LOCATED IN: chloroplast thylakoid membrane, chloroplast, nucleus, chloroplast envelope; EXPRESSED IN: 22 plant structures; EXPRESSED DURING: 13 growth stages; BEST Arabidopsis thaliana protein match is: glycine-rich protein (TAIR:AT3G59640.2); Has 67 Blast hits to 67 proteins in 20 species:…	NA	NA
MedtrR108_hic.HiC_scaffold_1.1114	10463747	10467049	HiC_scaffold_1	RHN77967.1 hypothetical protein MtrunA17_Chr1g0160441 [Medicago truncatula]	Medtr1g030870.1 pacid=31097066 transcript=Medtr1g030870.1 locus=Medtr1g030870 ID=Medtr1g030870.1.JCVIMt4.0v1 annot-version=Mt4.0v1	tr|A0A072VGJ0|A0A072VGJ0_MEDTR Uncharacterized protein OS=Medicago truncatula OX=3880 GN=MTR_1g030870 PE=4 SV=1	XP_013466516.1 uncharacterized protein LOC25482496 [Medicago truncatula]	NA	NA	NA
MedtrR108_hic.HiC_scaffold_1.1115	10488560	10493308	HiC_scaffold_1	RHN77968.1 putative membrane transport protein [Medicago truncatula]	Medtr1g030890.1 pacid=31099305 transcript=Medtr1g030890.1 locus=Medtr1g030890 ID=Medtr1g030890.1.JCVIMt4.0v1 annot-version=Mt4.0v1	tr|Q8GV75|Q8GV75_MEDTR Auxin efflux carrier component OS=Medicago truncatula OX=3880 GN=PIN3 PE=3 SV=1	XP_013466518.1 auxin efflux carrier component 3 [Medicago truncatula]	AT2G01420.2 | Symbols: PIN4 | Auxin efflux carrier family protein | chr2:180478-183199 REVERSE LENGTH=616	sp|Q8RWZ6|PIN4_ARATH Auxin efflux carrier component 4 OS=Arabidopsis thaliana OX=3702 GN=PIN4 PE=1 SV=1	K13947
MedtrR108_hic.HiC_scaffold_1.1116	10505543	10508800	HiC_scaffold_1	RHN77970.1 putative pentatricopeptide [Medicago truncatula]	Medtr1g031110.1 pacid=31092990 transcript=Medtr1g031110.1 locus=Medtr1g031110 ID=Medtr1g031110.1.JCVIMt4.0v1 annot-version=Mt4.0v1	tr|G7I945|G7I945_MEDTR PPR containing plant-like protein OS=Medicago truncatula OX=3880 GN=11422506 PE=4 SV=1	XP_003589614.1 pentatricopeptide repeat-containing protein At1g62350 [Medicago truncatula]	AT1G62350.1 | Symbols: | Pentatricopeptide repeat (PPR) superfamily protein | chr1:23056653-23057935 FORWARD LENGTH=196	sp|Q1PFH7|PPR89_ARATH Pentatricopeptide repeat-containing protein At1g62350 OS=Arabidopsis thaliana OX=3702 GN=At1g62350 PE=2 SV=1	NA
MedtrR108_hic.HiC_scaffold_1.1117	10510545	10533591	HiC_scaffold_1	RHN77971.1 putative DNA helicase [Medicago truncatula]	Medtr1g031140.1 pacid=31097094 transcript=Medtr1g031140.1 locus=Medtr1g031140 ID=Medtr1g031140.1.JCVIMt4.0v1 annot-version=Mt4.0v1	tr|A0A396JMS3|A0A396JMS3_MEDTR DNA helicase OS=Medicago truncatula OX=3880 GN=MtrunA17_Chr1g0160491 PE=3 SV=1	XP_024631308.1 ATP-dependent DNA helicase homolog RECG, chloroplastic isoform X2 [Medicago truncatula]	AT2G01440.1 | Symbols: | DEAD/DEAH box RNA helicase family protein | chr2:193950-199056 REVERSE LENGTH=973	sp|F4INA9|RECG_ARATH ATP-dependent DNA helicase homolog RECG, chloroplastic OS=Arabidopsis thaliana OX=3702 GN=RECG PE=3 SV=1	K03655
MedtrR108_hic.HiC_scaffold_1.1118	10547105	10549134	HiC_scaffold_1	RHN77973.1 putative (+)-neomenthol dehydrogenase [Medicago truncatula]	Medtr1g031180.1 pacid=31093685 transcript=Medtr1g031180.1 locus=Medtr1g031180 ID=Medtr1g031180.1.JCVIMt4.0v1 annot-version=Mt4.0v1	tr|G7I950|G7I950_MEDTR Putative (+)-neomenthol dehydrogenase OS=Medicago truncatula OX=3880 GN=11411593 PE=3 SV=1	XP_003589619.1 (+)-neomenthol dehydrogenase [Medicago truncatula]	AT5G51030.1 | Symbols: | NAD(P)-binding Rossmann-fold superfamily protein | chr5:20747862-20749352 REVERSE LENGTH=314	sp|Q9M2E2|SDR1_ARATH (+)-neomenthol dehydrogenase OS=Arabidopsis thaliana OX=3702 GN=SDR1 PE=1 SV=1	NA
MedtrR108_hic.HiC_scaffold_1.1119	10551069	10551560	HiC_scaffold_1	NA	Pl10G0000240700.1.v1 pacid=44377065 transcript=Pl10G0000240700.1.v1 locus=Pl10G0000240700.v1 ID=Pl10G0000240700.1.v1 annot-version=V1	tr|A0A0B2QSG3|A0A0B2QSG3_GLYSO Uncharacterized protein (Fragment) OS=Glycine soja OX=3848 GN=glysoja_046778 PE=4 SV=1	XP_028189031.1 uncharacterized protein LOC114375447 [Glycine soja]	NA	NA	NA
MedtrR108_hic.HiC_scaffold_1.112	1098805	1102110	HiC_scaffold_1	RHN77548.1 putative ribosomal protein L13 [Medicago truncatula]	Medtr1g023590.1 pacid=31096450 transcript=Medtr1g023590.1 locus=Medtr1g023590 ID=Medtr1g023590.1.JCVIMt4.0v1 annot-version=Mt4.0v1	tr|B7FMG6|B7FMG6_MEDTR 60S ribosomal protein L13a-4 OS=Medicago truncatula OX=3880 GN=11414560 PE=2 SV=1	XP_003589380.1 60S ribosomal protein L13a-4 [Medicago truncatula]	AT5G48760.1 | Symbols: | Ribosomal protein L13 family protein | chr5:19771315-19772686 REVERSE LENGTH=206	sp|Q9FKC0|R13A4_ARATH 60S ribosomal protein L13a-4 OS=Arabidopsis thaliana OX=3702 GN=RPL13AD PE=2 SV=1	K02872
MedtrR108_hic.HiC_scaffold_1.1120	10556002	10560446	HiC_scaffold_1	NA	Potri.003G215800.5.p pacid=42786144 transcript=Potri.003G215800.5 locus=Potri.003G215800 ID=Potri.003G215800.5.v4.1 annot-version=v4.1	tr|B8YLY4|B8YLY4_MEDTR Gag-Pol polyprotein OS=Medicago truncatula OX=3880 PE=4 SV=1	XP_020963654.1 uncharacterized protein LOC107607928 [Arachis ipaensis]	NA	NA	NA
MedtrR108_hic.HiC_scaffold_1.1121	10561342	10570970	HiC_scaffold_1	RHN77987.1 putative glycerophosphodiester phosphodiesterase, protein kinase RLK-Pelle-LRK10L-2 family [Medicago truncatula]	Medtr1g031450.1 pacid=31100610 transcript=Medtr1g031450.1 locus=Medtr1g031450 ID=Medtr1g031450.1.JCVIMt4.0v1 annot-version=Mt4.0v1	tr|G7I970|G7I970_MEDTR Wall-associated receptor kinase galacturonan-binding protein OS=Medicago truncatula OX=3880 GN=11424250 PE=4 SV=1	XP_003589639.2 LEAF RUST 10 DISEASE-RESISTANCE LOCUS RECEPTOR-LIKE PROTEIN KINASE-like 2.4 [Medicago truncatula]	NA	NA	NA
MedtrR108_hic.HiC_scaffold_1.1122	10580822	10585035	HiC_scaffold_1	RHN77991.1 putative glycerophosphodiester phosphodiesterase, protein kinase RLK-Pelle-LRK10L-2 family [Medicago truncatula]	Medtr1g031510.1 pacid=31099734 transcript=Medtr1g031510.1 locus=Medtr1g031510 ID=Medtr1g031510.1.JCVIMt4.0v1 annot-version=Mt4.0v1	tr|A0A396JMU5|A0A396JMU5_MEDTR Putative glycerophosphodiester phosphodiesterase, protein kinase RLK-Pelle-LRK10L-2 family OS=Medicago truncatula OX=3880 GN=MtrunA17_Chr1g0160701 PE=4 SV=1	XP_024631309.1 rust resistance kinase Lr10 [Medicago truncatula]	NA	NA	NA
MedtrR108_hic.HiC_scaffold_1.1123	10585512	10587907	HiC_scaffold_1	RHN77992.1 putative glycerophosphodiester phosphodiesterase, protein kinase RLK-Pelle-LRK10L-2 family [Medicago truncatula]	Medtr1g031520.1 pacid=31100798 transcript=Medtr1g031520.1 locus=Medtr1g031520 ID=Medtr1g031520.1.JCVIMt4.0v1 annot-version=Mt4.0v1	tr|A0A396JKW1|A0A396JKW1_MEDTR Putative glycerophosphodiester phosphodiesterase, protein kinase RLK-Pelle-LRK10L-2 family OS=Medicago truncatula OX=3880 GN=MtrunA17_Chr1g0160711 PE=4 SV=1	XP_024631310.1 rust resistance kinase Lr10 isoform X2 [Medicago truncatula]	NA	NA	NA
MedtrR108_hic.HiC_scaffold_1.1124	10602095	10602856	HiC_scaffold_1	RHN77993.1 putative glycerophosphodiester phosphodiesterase, protein kinase RLK-Pelle-LRK10L-2 family [Medicago truncatula]	Medtr1g031535.1 pacid=31099518 transcript=Medtr1g031535.1 locus=Medtr1g031535 ID=Medtr1g031535.1.JCVIMt4.0v1 annot-version=Mt4.0v1	tr|A0A072VQZ9|A0A072VQZ9_MEDTR Wall-associated receptor kinase galacturonan-binding protein OS=Medicago truncatula OX=3880 GN=25482502 PE=4 SV=1	XP_013466524.2 LEAF RUST 10 DISEASE-RESISTANCE LOCUS RECEPTOR-LIKE PROTEIN KINASE-like 2.2 [Medicago truncatula]	NA	NA	NA
MedtrR108_hic.HiC_scaffold_1.1125	10606550	10607269	HiC_scaffold_1	RHN77994.1 putative glycerophosphodiester phosphodiesterase, protein kinase RLK-Pelle-LRK10L-2 family [Medicago truncatula]	Medtr1g031540.1 pacid=31100135 transcript=Medtr1g031540.1 locus=Medtr1g031540 ID=Medtr1g031540.1.JCVIMt4.0v1 annot-version=Mt4.0v1	tr|G7I979|G7I979_MEDTR Receptor-like kinase OS=Medicago truncatula OX=3880 GN=MTR_1g031540 PE=4 SV=2	XP_024631312.1 rust resistance kinase Lr10 [Medicago truncatula]	NA	NA	NA
MedtrR108_hic.HiC_scaffold_1.1126	10624227	10626832	HiC_scaffold_1	RHN77998.1 putative glycerophosphodiester phosphodiesterase, protein kinase RLK-Pelle-LRK10L-2 family [Medicago truncatula]	Medtr1g031580.1 pacid=31098733 transcript=Medtr1g031580.1 locus=Medtr1g031580 ID=Medtr1g031580.1.JCVIMt4.0v1 annot-version=Mt4.0v1	tr|G7I982|G7I982_MEDTR Putative glycerophosphodiester phosphodiesterase, protein kinase RLK-Pelle-LRK10L-2 family OS=Medicago truncatula OX=3880 GN=11423605 PE=4 SV=1	XP_003589651.1 rust resistance kinase Lr10 [Medicago truncatula]	NA	NA	NA
MedtrR108_hic.HiC_scaffold_1.1127	10627458	10636534	HiC_scaffold_1	RHN77999.1 putative GDP-fucose protein O-fucosyltransferase [Medicago truncatula]	Medtr1g031590.1 pacid=31095977 transcript=Medtr1g031590.1 locus=Medtr1g031590 ID=Medtr1g031590.1.JCVIMt4.0v1 annot-version=Mt4.0v1	tr|G7I983|G7I983_MEDTR O-fucosyltransferase family protein OS=Medicago truncatula OX=3880 GN=11423606 PE=3 SV=2	XP_003589652.2 protein ESMERALDA 1 [Medicago truncatula]	AT2G01480.1 | Symbols: | O-fucosyltransferase family protein | chr2:216980-220341 FORWARD LENGTH=567	sp|Q9ZVF7|ESMD1_ARATH Protein ESMERALDA 1 OS=Arabidopsis thaliana OX=3702 GN=ESMD1 PE=2 SV=1	NA
MedtrR108_hic.HiC_scaffold_1.1128	10639914	10640198	HiC_scaffold_1	NA	NA	NA	NA	NA	NA	NA
MedtrR108_hic.HiC_scaffold_1.1129	10640849	10643537	HiC_scaffold_1	RHN78000.1 hypothetical protein MtrunA17_Chr1g0160791 [Medicago truncatula]	Medtr1g031620.5 pacid=31095643 transcript=Medtr1g031620.5 locus=Medtr1g031620 ID=Medtr1g031620.5.JCVIMt4.0v1 annot-version=Mt4.0v1	tr|B7FHH9|B7FHH9_MEDTR Uncharacterized protein OS=Medicago truncatula OX=3880 GN=11418854 PE=2 SV=1	XP_024631314.1 uncharacterized protein LOC11418854 [Medicago truncatula]	AT1G23110.1 | Symbols: | unknown protein; FUNCTIONS IN: molecular_function unknown; LOCATED IN: chloroplast; BEST Arabidopsis thaliana protein match is: unknown protein (TAIR:AT1G70900.1); Has 59 Blast hits to 59 proteins in 15 species: Archae - 0; Bacteria - 0; Metazoa - 0; Fungi - 0; Plants - 59; Viruses - 0; Other Eukaryotes - 0 (source: NCBI BLink). | chr1:8196608-8197665 REVERSE LENGTH=248	NA	NA
MedtrR108_hic.HiC_scaffold_1.113	1105532	1107863	HiC_scaffold_1	RHN77547.1 putative galactose oxidase [Medicago truncatula]	Medtr1g023570.1 pacid=31100625 transcript=Medtr1g023570.1 locus=Medtr1g023570 ID=Medtr1g023570.1.JCVIMt4.0v1 annot-version=Mt4.0v1	tr|G7I5Z0|G7I5Z0_MEDTR Glyoxal oxidase amino-terminal protein OS=Medicago truncatula OX=3880 GN=11414559 PE=4 SV=1	XP_003589379.1 aldehyde oxidase GLOX1 [Medicago truncatula]	AT1G75620.1 | Symbols: | glyoxal oxidase-related protein | chr1:28394951-28396594 REVERSE LENGTH=547	sp|Q9FYG4|GLOX1_ARATH Aldehyde oxidase GLOX1 OS=Arabidopsis thaliana OX=3702 GN=GLOX1 PE=2 SV=1	NA
MedtrR108_hic.HiC_scaffold_1.1130	10651227	10652817	HiC_scaffold_1	RHN78001.1 putative START-like domain-containing protein [Medicago truncatula]	Medtr1g031640.1 pacid=31095728 transcript=Medtr1g031640.1 locus=Medtr1g031640 ID=Medtr1g031640.1.JCVIMt4.0v1 annot-version=Mt4.0v1	tr|G7I986|G7I986_MEDTR Pathogenesis-related protein bet V I family protein OS=Medicago truncatula OX=3880 GN=11424253 PE=3 SV=1	XP_003589655.1 MLP-like protein 328 [Medicago truncatula]	AT1G23120.1 | Symbols: | Polyketide cyclase/dehydrase and lipid transport superfamily protein | chr1:8198788-8199359 FORWARD LENGTH=148	sp|P85524|KIRO_ACTDE Kirola OS=Actinidia deliciosa OX=3627 PE=1 SV=1	NA
MedtrR108_hic.HiC_scaffold_1.1131	10653862	10655671	HiC_scaffold_1	RHN78002.1 putative C2 domain-containing protein [Medicago truncatula]	Medtr1g031650.1 pacid=31099479 transcript=Medtr1g031650.1 locus=Medtr1g031650 ID=Medtr1g031650.1.JCVIMt4.0v1 annot-version=Mt4.0v1	tr|G7I9Z6|G7I9Z6_MEDTR Calcium-dependent lipid-binding (CaLB domain) family protein OS=Medicago truncatula OX=3880 GN=11419824 PE=4 SV=1	XP_003589656.1 protein C2-DOMAIN ABA-RELATED 9 [Medicago truncatula]	AT1G70790.2 | Symbols: | Calcium-dependent lipid-binding (CaLB domain) family protein | chr1:26700724-26702127 FORWARD LENGTH=185	sp|Q9S7J9|CAR9_ARATH Protein C2-DOMAIN ABA-RELATED 9 OS=Arabidopsis thaliana OX=3702 GN=CAR9 PE=2 SV=1	NA
MedtrR108_hic.HiC_scaffold_1.1132	10667027	10668496	HiC_scaffold_1	RHN78004.1 hypothetical protein MtrunA17_Chr1g0160831 [Medicago truncatula]	Medtr1g031680.1 pacid=31097625 transcript=Medtr1g031680.1 locus=Medtr1g031680 ID=Medtr1g031680.1.JCVIMt4.0v1 annot-version=Mt4.0v1	tr|Q2HTL2|Q2HTL2_MEDTR Senescence-associated protein, putative OS=Medicago truncatula OX=3880 GN=11421622 PE=2 SV=1	XP_003589658.1 uncharacterized protein At4g22758 [Medicago truncatula]	AT1G70780.1 | Symbols: | unknown protein; FUNCTIONS IN: molecular_function unknown; INVOLVED IN: biological_process unknown; LOCATED IN: mitochondrion; EXPRESSED IN: sperm cell, male gametophyte, pollen tube; EXPRESSED DURING: L mature pollen stage, M germinated pollen stage; BEST Arabidopsis thaliana protein match is: unknown protein (TAIR:AT1G23150.1); Has 143 Blast hits to 143 proteins in 17 s…	sp|Q56XJ7|Y4276_ARATH Uncharacterized protein At4g22758 OS=Arabidopsis thaliana OX=3702 GN=At4g22758 PE=2 SV=1	NA
MedtrR108_hic.HiC_scaffold_1.1133	10673093	10690803	HiC_scaffold_1	RHN78005.1 putative DNA topoisomerase (ATP-hydrolyzing) [Medicago truncatula]	Medtr1g031690.1 pacid=31097683 transcript=Medtr1g031690.1 locus=Medtr1g031690 ID=Medtr1g031690.1.JCVIMt4.0v1 annot-version=Mt4.0v1	tr|G7I9Z9|G7I9Z9_MEDTR DNA topoisomerase (ATP-hydrolyzing) OS=Medicago truncatula OX=3880 GN=11429265 PE=3 SV=2	XP_003589659.2 DNA gyrase subunit A, chloroplastic/mitochondrial [Medicago truncatula]	AT3G10690.1 | Symbols: GYRA | DNA GYRASE A | chr3:3339612-3346243 REVERSE LENGTH=950	sp|Q5YLB5|GYRA_NICBE DNA gyrase subunit A, chloroplastic/mitochondrial OS=Nicotiana benthamiana OX=4100 GN=GYRA PE=2 SV=1	K02469
MedtrR108_hic.HiC_scaffold_1.1134	10692825	10694442	HiC_scaffold_1	RHN78006.1 putative geraniol 8-hydroxylase [Medicago truncatula]	Medtr1g031700.1 pacid=31092705 transcript=Medtr1g031700.1 locus=Medtr1g031700 ID=Medtr1g031700.1.JCVIMt4.0v1 annot-version=Mt4.0v1	tr|A0A396JIF1|A0A396JIF1_MEDTR Putative geraniol 8-hydroxylase OS=Medicago truncatula OX=3880 GN=MtrunA17_Chr1g0160851 PE=3 SV=1	XP_003589660.1 geraniol 8-hydroxylase [Medicago truncatula]	AT2G45560.1 | Symbols: CYP76C1 | cytochrome P450, family 76, subfamily C, polypeptide 1 | chr2:18776391-18778354 REVERSE LENGTH=512	sp|Q8VWZ7|C76B6_CATRO Geraniol 8-hydroxylase OS=Catharanthus roseus OX=4058 GN=CYP76B6 PE=1 SV=1	NA
MedtrR108_hic.HiC_scaffold_1.1135	10705751	10707368	HiC_scaffold_1	RHN78006.1 putative geraniol 8-hydroxylase [Medicago truncatula]	Medtr1g031700.1 pacid=31092705 transcript=Medtr1g031700.1 locus=Medtr1g031700 ID=Medtr1g031700.1.JCVIMt4.0v1 annot-version=Mt4.0v1	tr|A0A396JIF1|A0A396JIF1_MEDTR Putative geraniol 8-hydroxylase OS=Medicago truncatula OX=3880 GN=MtrunA17_Chr1g0160851 PE=3 SV=1	XP_003589660.1 geraniol 8-hydroxylase [Medicago truncatula]	AT2G45560.1 | Symbols: CYP76C1 | cytochrome P450, family 76, subfamily C, polypeptide 1 | chr2:18776391-18778354 REVERSE LENGTH=512	sp|Q8VWZ7|C76B6_CATRO Geraniol 8-hydroxylase OS=Catharanthus roseus OX=4058 GN=CYP76B6 PE=1 SV=1	NA
MedtrR108_hic.HiC_scaffold_1.1136	10714062	10715820	HiC_scaffold_1	NA	NA	NA	NA	NA	NA	NA
MedtrR108_hic.HiC_scaffold_1.1137	10717796	10720163	HiC_scaffold_1	RHN78009.1 putative tetratricopeptide-like helical domain-containing protein [Medicago truncatula]	Medtr1g031720.1 pacid=31094151 transcript=Medtr1g031720.1 locus=Medtr1g031720 ID=Medtr1g031720.1.JCVIMt4.0v1 annot-version=Mt4.0v1	tr|G7IA02|G7IA02_MEDTR PPR containing plant-like protein OS=Medicago truncatula OX=3880 GN=MTR_1g031720 PE=4 SV=2	XP_024631317.1 pentatricopeptide repeat-containing protein At1g22960, mitochondrial [Medicago truncatula]	AT1G22960.1 | Symbols: | Pentatricopeptide repeat (PPR) superfamily protein | chr1:8128086-8130242 REVERSE LENGTH=718	sp|P0C7Q9|PPR56_ARATH Pentatricopeptide repeat-containing protein At1g22960, mitochondrial OS=Arabidopsis thaliana OX=3702 GN=At1g22960 PE=2 SV=1	NA
MedtrR108_hic.HiC_scaffold_1.1138	10726412	10727832	HiC_scaffold_1	RHN78010.1 putative DNA-directed RNA polymerase III, subunit Rpc31 [Medicago truncatula]	Medtr1g031730.1 pacid=31093997 transcript=Medtr1g031730.1 locus=Medtr1g031730 ID=Medtr1g031730.1.JCVIMt4.0v1 annot-version=Mt4.0v1	tr|G7IA03|G7IA03_MEDTR DNA-directed RNA polymerase III subunit Rpc31 OS=Medicago truncatula OX=3880 GN=11419825 PE=3 SV=1	XP_003589663.1 glutamic acid-rich protein [Medicago truncatula]	NA	NA	K03024
MedtrR108_hic.HiC_scaffold_1.1139	10728748	10731444	HiC_scaffold_1	RHN78011.1 hypothetical protein MtrunA17_Chr1g0160901 [Medicago truncatula]	Medtr1g031740.1 pacid=31093758 transcript=Medtr1g031740.1 locus=Medtr1g031740 ID=Medtr1g031740.1.JCVIMt4.0v1 annot-version=Mt4.0v1	tr|G7IA04|G7IA04_MEDTR Transmembrane protein, putative OS=Medicago truncatula OX=3880 GN=11424254 PE=4 SV=1	XP_003589664.1 probable NAD(P)H dehydrogenase subunit CRR3, chloroplastic [Medicago truncatula]	AT2G01590.1 | Symbols: CRR3 | chlororespiratory reduction 3 | chr2:266675-267379 FORWARD LENGTH=174	sp|Q9ZVE7|CRR3_ARATH Probable NAD(P)H dehydrogenase subunit CRR3, chloroplastic OS=Arabidopsis thaliana OX=3702 GN=CRR3 PE=2 SV=1	NA
MedtrR108_hic.HiC_scaffold_1.114	1128877	1137966	HiC_scaffold_1	RHN77543.1 putative spermine oxidase transcription regulator Homeodomain-LIKE family [Medicago truncatula]	Medtr1g023510.1 pacid=31094774 transcript=Medtr1g023510.1 locus=Medtr1g023510 ID=Medtr1g023510.1.JCVIMt4.0v1 annot-version=Mt4.0v1	tr|A0A396JMP8|A0A396JMP8_MEDTR Putative spermine oxidase transcription regulator Homeodomain-LIKE family OS=Medicago truncatula OX=3880 GN=MtrunA17_Chr1g0155921 PE=3 SV=1	XP_024631185.1 lysine-specific histone demethylase 1 homolog 3 [Medicago truncatula]	AT4G16310.1 | Symbols: LDL3 | LSD1-like 3 | chr4:9218636-9224764 FORWARD LENGTH=1628	sp|F4JLS1|LDL3_ARATH Lysine-specific histone demethylase 1 homolog 3 OS=Arabidopsis thaliana OX=3702 GN=LDL3 PE=2 SV=1	NA
MedtrR108_hic.HiC_scaffold_1.1140	10732040	10738315	HiC_scaffold_1	RHN78012.1 putative armadillo repeat-containing domain-containing protein [Medicago truncatula]	Medtr1g031750.1 pacid=31099759 transcript=Medtr1g031750.1 locus=Medtr1g031750 ID=Medtr1g031750.1.JCVIMt4.0v1 annot-version=Mt4.0v1	tr|A0A396JKY1|A0A396JKY1_MEDTR Putative armadillo repeat-containing domain-containing protein OS=Medicago truncatula OX=3880 GN=MtrunA17_Chr1g0160911 PE=3 SV=1	XP_024631321.1 LOW QUALITY PROTEIN: uncharacterized protein LOC11434356 [Medicago truncatula]	AT1G23180.1 | Symbols: | ARM repeat superfamily protein | chr1:8216125-8219515 FORWARD LENGTH=834	NA	NA
MedtrR108_hic.HiC_scaffold_1.1141	10771546	10772604	HiC_scaffold_1	RHN78014.1 putative 2-keto-3-deoxy-L-rhamnonate aldolase [Medicago truncatula]	Medtr1g031790.1 pacid=31095527 transcript=Medtr1g031790.1 locus=Medtr1g031790 ID=Medtr1g031790.1.JCVIMt4.0v1 annot-version=Mt4.0v1	tr|A0A072VR03|A0A072VR03_MEDTR 2,4-dihydroxyhept-2-ene-1,7-dioic acid aldolase, putative OS=Medicago truncatula OX=3880 GN=25482503 PE=4 SV=1	XP_013466529.1 uncharacterized protein LOC25482503 [Medicago truncatula]	AT4G10750.1 | Symbols: | Phosphoenolpyruvate carboxylase family protein | chr4:6618724-6619800 FORWARD LENGTH=358	sp|B1LLJ9|RHMA_ECOSM 2-keto-3-deoxy-L-rhamnonate aldolase OS=Escherichia coli (strain SMS-3-5 / SECEC) OX=439855 GN=rhmA PE=3 SV=1	NA
MedtrR108_hic.HiC_scaffold_1.1142	10778853	10780106	HiC_scaffold_1	RHN71415.1 hypothetical protein MtrunA17_Chr3g0145991 [Medicago truncatula]	Medtr1g031820.1 pacid=31094680 transcript=Medtr1g031820.1 locus=Medtr1g031820 ID=Medtr1g031820.1.JCVIMt4.0v1 annot-version=Mt4.0v1	tr|A0A072VFI7|A0A072VFI7_MEDTR Exosome complex exonuclease RRP41 OS=Medicago truncatula OX=3880 GN=MTR_1g031820 PE=4 SV=1	XP_024631322.1 uncharacterized protein LOC112418743 [Medicago truncatula]	AT5G25500.1 | Symbols: | unknown protein; Has 1807 Blast hits to 1807 proteins in 277 species: Archae - 0; Bacteria - 0; Metazoa - 736; Fungi - 347; Plants - 385; Viruses - 0; Other Eukaryotes - 339 (source: NCBI BLink). | chr5:8881118-8882380 FORWARD LENGTH=420	NA	NA
MedtrR108_hic.HiC_scaffold_1.1143	10780838	10783664	HiC_scaffold_1	RHN78015.1 putative exosome complex component Rrp42, archaea, PNPase/RNase PH domain-containing protein [Medicago truncatula]	Medtr1g031820.1 pacid=31094680 transcript=Medtr1g031820.1 locus=Medtr1g031820 ID=Medtr1g031820.1.JCVIMt4.0v1 annot-version=Mt4.0v1	tr|A0A072VFI7|A0A072VFI7_MEDTR Exosome complex exonuclease RRP41 OS=Medicago truncatula OX=3880 GN=MTR_1g031820 PE=4 SV=1	XP_024631323.1 exosome complex component RRP42 [Medicago truncatula]	AT3G07750.1 | Symbols: | 3'-5'-exoribonuclease family protein | chr3:2473486-2475218 FORWARD LENGTH=286	sp|Q15024|EXOS7_HUMAN Exosome complex component RRP42 OS=Homo sapiens OX=9606 GN=EXOSC7 PE=1 SV=3	K12589
MedtrR108_hic.HiC_scaffold_1.1144	10788436	10792213	HiC_scaffold_1	RHN78016.1 putative P-loop containing nucleoside triphosphate hydrolase, leucine-rich repeat domain, L [Medicago truncatula]	Medtr1g031830.1 pacid=31092465 transcript=Medtr1g031830.1 locus=Medtr1g031830 ID=Medtr1g031830.1.JCVIMt4.0v1 annot-version=Mt4.0v1	tr|A0A072VGK3|A0A072VGK3_MEDTR NBS-LRR type disease resistance protein OS=Medicago truncatula OX=3880 GN=MTR_1g031830 PE=4 SV=1	XP_024631326.1 uncharacterized protein LOC25482506 [Medicago truncatula]	NA	sp|Q8ILI6|AN32_PLAF7 Acidic leucine-rich nuclear phosphoprotein 32-related protein OS=Plasmodium falciparum (isolate 3D7) OX=36329 GN=PF14_0257 PE=3 SV=1	NA
MedtrR108_hic.HiC_scaffold_1.1145	10798323	10801695	HiC_scaffold_1	RHN78019.1 putative dynein ATPase [Medicago truncatula]	Medtr1g031880.1 pacid=31095835 transcript=Medtr1g031880.1 locus=Medtr1g031880 ID=Medtr1g031880.1.JCVIMt4.0v1 annot-version=Mt4.0v1	tr|A0A396JIF5|A0A396JIF5_MEDTR Dynein light chain OS=Medicago truncatula OX=3880 GN=MtrunA17_Chr1g0160981 PE=3 SV=1	XP_013466535.1 dynein light chain 1, cytoplasmic [Medicago truncatula]	AT1G23220.1 | Symbols: | Dynein light chain type 1 family protein | chr1:8242614-8244136 FORWARD LENGTH=129	NA	K10418
MedtrR108_hic.HiC_scaffold_1.1146	10802171	10804604	HiC_scaffold_1	RHN80939.1 putative ribosomal protein L15 [Medicago truncatula]	Medtr1g031890.3 pacid=31094783 transcript=Medtr1g031890.3 locus=Medtr1g031890 ID=Medtr1g031890.3.JCVIMt4.0v1 annot-version=Mt4.0v1	tr|A0A072VEX9|A0A072VEX9_MEDTR 50S ribosomal L15-like protein OS=Medicago truncatula OX=3880 GN=25482510 PE=3 SV=1	XP_024627789.1 uncharacterized protein LOC25482510 isoform X3 [Medicago truncatula]	AT5G64670.1 | Symbols: | Ribosomal protein L18e/L15 superfamily protein | chr5:25852535-25853880 REVERSE LENGTH=281	sp|A7IPQ1|RL15_XANP2 50S ribosomal protein L15 OS=Xanthobacter autotrophicus (strain ATCC BAA-1158 / Py2) OX=78245 GN=rplO PE=3 SV=1	K02876
MedtrR108_hic.HiC_scaffold_1.1147	10807267	10811370	HiC_scaffold_1	RHN78022.1 putative glucan endo-1,3-beta-D-glucosidase [Medicago truncatula]	Medtr1g031900.1 pacid=31092769 transcript=Medtr1g031900.1 locus=Medtr1g031900 ID=Medtr1g031900.1.JCVIMt4.0v1 annot-version=Mt4.0v1	tr|A0A072VG45|A0A072VG45_MEDTR (1->3)-beta-glucan endohydrolase OS=Medicago truncatula OX=3880 GN=25482511 PE=3 SV=1	XP_013466539.1 glucan endo-1,3-beta-glucosidase 3 isoform X1 [Medicago truncatula]	AT2G01630.1 | Symbols: | O-Glycosyl hydrolases family 17 protein | chr2:279541-281955 REVERSE LENGTH=501	sp|Q9ZU91|E133_ARATH Glucan endo-1,3-beta-glucosidase 3 OS=Arabidopsis thaliana OX=3702 GN=At2g01630 PE=2 SV=2	K19891
MedtrR108_hic.HiC_scaffold_1.1148	10815610	10833825	HiC_scaffold_1	RHN78023.1 putative mediator complex, subunit Med23 [Medicago truncatula]	Medtr1g031910.1 pacid=31096240 transcript=Medtr1g031910.1 locus=Medtr1g031910 ID=Medtr1g031910.1.JCVIMt4.0v1 annot-version=Mt4.0v1	tr|A0A072VFJ4|A0A072VFJ4_MEDTR Mediator of RNA polymerase II transcription subunit 23 OS=Medicago truncatula OX=3880 GN=25482512 PE=3 SV=1	XP_013466541.1 mediator of RNA polymerase II transcription subunit 23 [Medicago truncatula]	AT1G23230.2 | Symbols: | FUNCTIONS IN: molecular_function unknown; INVOLVED IN: response to salt stress; EXPRESSED IN: 24 plant structures; EXPRESSED DURING: 15 growth stages; CONTAINS InterPro DOMAIN/s: Mediator complex subunit Med23 (InterPro:IPR021629). | chr1:8244481-8251741 FORWARD LENGTH=1592	sp|F4I4P3|MED23_ARATH Mediator of RNA polymerase II transcription subunit 23 OS=Arabidopsis thaliana OX=3702 GN=MED23 PE=1 SV=1	K15166
MedtrR108_hic.HiC_scaffold_1.1149	10840823	10844368	HiC_scaffold_1	RHN78024.1 putative transcription factor TIFY family [Medicago truncatula]	Medtr1g031930.1 pacid=31099575 transcript=Medtr1g031930.1 locus=Medtr1g031930 ID=Medtr1g031930.1.JCVIMt4.0v1 annot-version=Mt4.0v1	tr|G8A016|G8A016_MEDTR Jasmonate zim-domain protein OS=Medicago truncatula OX=3880 GN=25482514 PE=3 SV=1	XP_013466543.1 protein TIFY 6B [Medicago truncatula]	AT3G17860.1 | Symbols: JAZ3, JAI3, TIFY6B | jasmonate-zim-domain protein 3 | chr3:6119968-6122691 FORWARD LENGTH=352	sp|Q9LVI4|TIF6B_ARATH Protein TIFY 6B OS=Arabidopsis thaliana OX=3702 GN=TIFY6B PE=1 SV=1	K13464
MedtrR108_hic.HiC_scaffold_1.115	1138956	1140065	HiC_scaffold_1	NA	NA	tr|A0A2Z6MT84|A0A2Z6MT84_TRISU SWIRM domain-containing protein OS=Trifolium subterraneum OX=3900 GN=TSUD_03030 PE=3 SV=1	NA	NA	NA	NA
MedtrR108_hic.HiC_scaffold_1.1150	10849250	10854067	HiC_scaffold_1	RHN78025.1 putative 2,4-dihydroxy-1,4-benzoxazin-3-one-glucoside dioxygenase [Medicago truncatula]	Medtr1g032140.1 pacid=31096761 transcript=Medtr1g032140.1 locus=Medtr1g032140 ID=Medtr1g032140.1.JCVIMt4.0v1 annot-version=Mt4.0v1	tr|G8A022|G8A022_MEDTR 1-aminocyclopropane-1-carboxylate oxidase-like protein OS=Medicago truncatula OX=3880 GN=25482525 PE=3 SV=1	XP_013466556.2 1-aminocyclopropane-1-carboxylate oxidase homolog 4 [Medicago truncatula]	AT1G03400.1 | Symbols: | 2-oxoglutarate (2OG) and Fe(II)-dependent oxygenase superfamily protein | chr1:842895-844158 REVERSE LENGTH=351	sp|Q94A78|ACCH4_ARATH 1-aminocyclopropane-1-carboxylate oxidase homolog 4 OS=Arabidopsis thaliana OX=3702 GN=At1g03400 PE=2 SV=1	NA
MedtrR108_hic.HiC_scaffold_1.1151	10857405	10859925	HiC_scaffold_1	RHN78026.1 putative plant seed peroxygenase [Medicago truncatula]	Medtr1g032160.1 pacid=31093944 transcript=Medtr1g032160.1 locus=Medtr1g032160 ID=Medtr1g032160.1.JCVIMt4.0v1 annot-version=Mt4.0v1	tr|B7FI43|B7FI43_MEDTR Caleosin OS=Medicago truncatula OX=3880 GN=25482526 PE=2 SV=1	XP_013466557.1 probable peroxygenase 5 [Medicago truncatula]	AT1G70680.1 | Symbols: | Caleosin-related family protein | chr1:26647341-26648541 FORWARD LENGTH=192	sp|Q9CAB8|PXG5_ARATH Probable peroxygenase 5 OS=Arabidopsis thaliana OX=3702 GN=PXG5 PE=2 SV=1	K17991
MedtrR108_hic.HiC_scaffold_1.1152	10864732	10867865	HiC_scaffold_1	RHN78027.1 putative plant seed peroxygenase [Medicago truncatula]	Medtr1g032190.2 pacid=31098418 transcript=Medtr1g032190.2 locus=Medtr1g032190 ID=Medtr1g032190.2.JCVIMt4.0v1 annot-version=Mt4.0v1	tr|A0A072VEZ4|A0A072VEZ4_MEDTR Calcium ion-binding protein OS=Medicago truncatula OX=3880 GN=25482527 PE=3 SV=1	XP_024632844.1 probable peroxygenase 4 isoform X1 [Medicago truncatula]	AT1G70670.1 | Symbols: | Caleosin-related family protein | chr1:26644830-26645970 FORWARD LENGTH=195	sp|Q9CAB7|PXG4_ARATH Probable peroxygenase 4 OS=Arabidopsis thaliana OX=3702 GN=PXG4 PE=1 SV=1	K17991
MedtrR108_hic.HiC_scaffold_1.1153	10876730	10881920	HiC_scaffold_1	RHN78028.1 putative SHQ1 protein [Medicago truncatula]	Medtr1g032200.1 pacid=31100318 transcript=Medtr1g032200.1 locus=Medtr1g032200 ID=Medtr1g032200.1.JCVIMt4.0v1 annot-version=Mt4.0v1	tr|A0A072VFL0|A0A072VFL0_MEDTR HIT zinc finger protein OS=Medicago truncatula OX=3880 GN=25482528 PE=4 SV=1	XP_013466560.1 zinc finger HIT domain-containing protein 2 isoform X1 [Medicago truncatula]	AT5G63830.1 | Symbols: | HIT-type Zinc finger family protein | chr5:25543585-25544802 REVERSE LENGTH=405	NA	NA
MedtrR108_hic.HiC_scaffold_1.1154	10885545	10887994	HiC_scaffold_1	RHN78029.1 putative deacetoxyvindoline 4-hydroxylase [Medicago truncatula]	Medtr1g032220.1 pacid=31096357 transcript=Medtr1g032220.1 locus=Medtr1g032220 ID=Medtr1g032220.1.JCVIMt4.0v1 annot-version=Mt4.0v1	tr|A0A396JIG4|A0A396JIG4_MEDTR Putative deacetoxyvindoline 4-hydroxylase OS=Medicago truncatula OX=3880 GN=MtrunA17_Chr1g0161081 PE=3 SV=1	XP_013466563.1 1-aminocyclopropane-1-carboxylate oxidase homolog 4 isoform X1 [Medicago truncatula]	AT1G03410.1 | Symbols: 2A6 | 2-oxoglutarate (2OG) and Fe(II)-dependent oxygenase superfamily protein | chr1:844782-846574 REVERSE LENGTH=398	sp|Q43383|ACCH5_ARATH 1-aminocyclopropane-1-carboxylate oxidase homolog 5 OS=Arabidopsis thaliana OX=3702 GN=2A6 PE=2 SV=2	NA
MedtrR108_hic.HiC_scaffold_1.1155	10890906	10891770	HiC_scaffold_1	RHN78029.1 putative deacetoxyvindoline 4-hydroxylase [Medicago truncatula]	Medtr1g032220.1 pacid=31096357 transcript=Medtr1g032220.1 locus=Medtr1g032220 ID=Medtr1g032220.1.JCVIMt4.0v1 annot-version=Mt4.0v1	tr|A0A396JIG4|A0A396JIG4_MEDTR Putative deacetoxyvindoline 4-hydroxylase OS=Medicago truncatula OX=3880 GN=MtrunA17_Chr1g0161081 PE=3 SV=1	XP_013466563.1 1-aminocyclopropane-1-carboxylate oxidase homolog 4 isoform X1 [Medicago truncatula]	AT1G06620.1 | Symbols: | 2-oxoglutarate (2OG) and Fe(II)-dependent oxygenase superfamily protein | chr1:2025618-2027094 FORWARD LENGTH=365	sp|Q84MB3|ACCH1_ARATH 1-aminocyclopropane-1-carboxylate oxidase homolog 1 OS=Arabidopsis thaliana OX=3702 GN=At1g06620 PE=2 SV=1	NA
MedtrR108_hic.HiC_scaffold_1.1156	10893070	10898552	HiC_scaffold_1	RHN78032.1 putative deacetoxyvindoline 4-hydroxylase [Medicago truncatula]	Medtr1g032250.1 pacid=31095269 transcript=Medtr1g032250.1 locus=Medtr1g032250 ID=Medtr1g032250.1.JCVIMt4.0v1 annot-version=Mt4.0v1	tr|G8A030|G8A030_MEDTR 1-aminocyclopropane-1-carboxylate oxidase-like protein OS=Medicago truncatula OX=3880 GN=25482530 PE=3 SV=1	XP_013466566.1 1-aminocyclopropane-1-carboxylate oxidase homolog 4 isoform X3 [Medicago truncatula]	AT1G03410.1 | Symbols: 2A6 | 2-oxoglutarate (2OG) and Fe(II)-dependent oxygenase superfamily protein | chr1:844782-846574 REVERSE LENGTH=398	sp|Q43383|ACCH5_ARATH 1-aminocyclopropane-1-carboxylate oxidase homolog 5 OS=Arabidopsis thaliana OX=3702 GN=2A6 PE=2 SV=2	NA
MedtrR108_hic.HiC_scaffold_1.1157	10900895	10904017	HiC_scaffold_1	RHN78033.1 putative Zinc finger, RanBP2-type [Medicago truncatula]	Medtr1g032260.1 pacid=31093500 transcript=Medtr1g032260.1 locus=Medtr1g032260 ID=Medtr1g032260.1.JCVIMt4.0v1 annot-version=Mt4.0v1	tr|A0A072VGP2|A0A072VGP2_MEDTR Putative Zinc finger, RanBP2-type OS=Medicago truncatula OX=3880 GN=25482534 PE=4 SV=1	XP_013466567.1 zinc finger protein VAR3, chloroplastic [Medicago truncatula]	AT1G70650.1 | Symbols: | Ran BP2/NZF zinc finger-like superfamily protein | chr1:26638158-26640126 FORWARD LENGTH=466	NA	NA
MedtrR108_hic.HiC_scaffold_1.1158	10911682	10913061	HiC_scaffold_1	RHN78034.1 putative hydrolase [Medicago truncatula]	Medtr1g032290.1 pacid=31095484 transcript=Medtr1g032290.1 locus=Medtr1g032290 ID=Medtr1g032290.1.JCVIMt4.0v1 annot-version=Mt4.0v1	tr|G8A033|G8A033_MEDTR Nudix hydrolase-like protein OS=Medicago truncatula OX=3880 GN=25482537 PE=2 SV=1	XP_013466570.1 nudix hydrolase 17, mitochondrial [Medicago truncatula]	AT2G01670.1 | Symbols: atnudt17, NUDT17 | nudix hydrolase homolog 17 | chr2:296889-297818 REVERSE LENGTH=182	sp|Q9ZU95|NUD17_ARATH Nudix hydrolase 17, mitochondrial OS=Arabidopsis thaliana OX=3702 GN=NUDT17 PE=2 SV=1	K07766
MedtrR108_hic.HiC_scaffold_1.1159	10915156	10917120	HiC_scaffold_1	RHN78035.1 putative transcription factor WD40-like family [Medicago truncatula]	Medtr1g032300.1 pacid=31092571 transcript=Medtr1g032300.1 locus=Medtr1g032300 ID=Medtr1g032300.1.JCVIMt4.0v1 annot-version=Mt4.0v1	tr|G8A034|G8A034_MEDTR Translocation protein TolB OS=Medicago truncatula OX=3880 GN=25482538 PE=4 SV=1	XP_013466571.1 uncharacterized protein LOC25482538 [Medicago truncatula]	AT4G01870.1 | Symbols: | tolB protein-related | chr4:808473-810431 REVERSE LENGTH=652	NA	NA
MedtrR108_hic.HiC_scaffold_1.116	1142916	1151919	HiC_scaffold_1	RHN77542.1 putative DNA-directed RNA polymerase [Medicago truncatula]	Medtr1g023500.1 pacid=31099398 transcript=Medtr1g023500.1 locus=Medtr1g023500 ID=Medtr1g023500.1.JCVIMt4.0v1 annot-version=Mt4.0v1	tr|G7I5Y3|G7I5Y3_MEDTR DNA-directed RNA polymerase subunit beta OS=Medicago truncatula OX=3880 GN=11428063 PE=3 SV=2	XP_003589372.2 DNA-directed RNA polymerase II subunit RPB2 [Medicago truncatula]	AT4G21710.1 | Symbols: NRPB2, EMB1989, RPB2 | DNA-directed RNA polymerase family protein | chr4:11535684-11542200 REVERSE LENGTH=1188	sp|Q42877|RPB2_SOLLC DNA-directed RNA polymerase II subunit RPB2 OS=Solanum lycopersicum OX=4081 GN=RPB2 PE=2 SV=1	K03010
MedtrR108_hic.HiC_scaffold_1.1160	10925433	10927385	HiC_scaffold_1	RHN78036.1 putative transcription factor WD40-like family [Medicago truncatula]	Medtr1g032340.1 pacid=31094051 transcript=Medtr1g032340.1 locus=Medtr1g032340 ID=Medtr1g032340.1.JCVIMt4.0v1 annot-version=Mt4.0v1	tr|G8A036|G8A036_MEDTR Putative transcription factor WD40-like family OS=Medicago truncatula OX=3880 GN=25482515 PE=4 SV=1	XP_013466545.1 uncharacterized protein LOC25482515 [Medicago truncatula]	AT4G01870.1 | Symbols: | tolB protein-related | chr4:808473-810431 REVERSE LENGTH=652	NA	NA
MedtrR108_hic.HiC_scaffold_1.1161	10933075	10935480	HiC_scaffold_1	RHN78037.1 putative SNU66/SART1 family protein [Medicago truncatula]	Medtr1g032350.1 pacid=31094063 transcript=Medtr1g032350.1 locus=Medtr1g032350 ID=Medtr1g032350.1.JCVIMt4.0v1 annot-version=Mt4.0v1	tr|A0A396JTQ1|A0A396JTQ1_MEDTR Putative SNU66/SART1 family protein OS=Medicago truncatula OX=3880 GN=MtrunA17_Chr1g0161161 PE=3 SV=1	XP_024630207.1 SART-1 family protein DOT2 [Medicago truncatula]	AT5G16780.1 | Symbols: DOT2, MDF | SART-1 family | chr5:5517784-5521566 REVERSE LENGTH=820	sp|Q9LFE0|DOT2_ARATH SART-1 family protein DOT2 OS=Arabidopsis thaliana OX=3702 GN=DOT2 PE=1 SV=1	K11984
MedtrR108_hic.HiC_scaffold_1.1162	10937093	10939617	HiC_scaffold_1	RHN78039.1 putative plant organelle RNA recognition domain-containing protein [Medicago truncatula]	Medtr1g032380.1 pacid=31094517 transcript=Medtr1g032380.1 locus=Medtr1g032380 ID=Medtr1g032380.1.JCVIMt4.0v1 annot-version=Mt4.0v1	tr|G8A039|G8A039_MEDTR Plant organelle RNA recognition domain protein OS=Medicago truncatula OX=3880 GN=25482543 PE=4 SV=1	XP_013466548.1 protein WHAT'S THIS FACTOR 1 homolog [Medicago truncatula]	AT3G63090.1 | Symbols: | Ubiquitin carboxyl-terminal hydrolase family protein | chr3:23313617-23314831 FORWARD LENGTH=404	sp|Q689D6|RPD1_ARATH Protein ROOT PRIMORDIUM DEFECTIVE 1 OS=Arabidopsis thaliana OX=3702 GN=RPD1 PE=1 SV=1	NA
MedtrR108_hic.HiC_scaffold_1.1163	10944055	10944459	HiC_scaffold_1	RHN78041.1 hypothetical protein MtrunA17_Chr1g0161201 [Medicago truncatula]	Medtr1g032050.1 pacid=31093074 transcript=Medtr1g032050.1 locus=Medtr1g032050 ID=Medtr1g032050.1.JCVIMt4.0v1 annot-version=Mt4.0v1	tr|G8A041|G8A041_MEDTR Uncharacterized protein OS=Medicago truncatula OX=3880 GN=MTR_1g032050 PE=4 SV=1	XP_004495224.1 uncharacterized protein LOC101511533 [Cicer arietinum]	AT3G63095.1 | Symbols: | Tetratricopeptide repeat (TPR)-like superfamily protein | chr3:23315506-23316258 FORWARD LENGTH=250	NA	NA
MedtrR108_hic.HiC_scaffold_1.1164	10952400	10952996	HiC_scaffold_1	RHN78042.1 putative EF-hand domain pair protein [Medicago truncatula]	Medtr1g032070.1 pacid=31096050 transcript=Medtr1g032070.1 locus=Medtr1g032070 ID=Medtr1g032070.1.JCVIMt4.0v1 annot-version=Mt4.0v1	tr|G8A011|G8A011_MEDTR EF hand calcium-binding family protein OS=Medicago truncatula OX=3880 GN=25482520 PE=4 SV=1	XP_013466550.1 probable calcium-binding protein CML25 [Medicago truncatula]	AT1G24620.1 | Symbols: | EF hand calcium-binding protein family | chr1:8723893-8724453 REVERSE LENGTH=186	sp|Q9FYK2|CML25_ARATH Probable calcium-binding protein CML25 OS=Arabidopsis thaliana OX=3702 GN=CML25 PE=2 SV=1	K13448
MedtrR108_hic.HiC_scaffold_1.1165	10959777	10962374	HiC_scaffold_1	RHN78044.1 putative ankyrin repeat-containing protein [Medicago truncatula]	Medtr1g032100.1 pacid=31094060 transcript=Medtr1g032100.1 locus=Medtr1g032100 ID=Medtr1g032100.1.JCVIMt4.0v1 annot-version=Mt4.0v1	tr|G8A009|G8A009_MEDTR Ankyrin repeat plant-like protein OS=Medicago truncatula OX=3880 GN=25482522 PE=4 SV=1	XP_013466552.1 ankyrin repeat-containing protein At2g01680 [Medicago truncatula]	AT2G01680.1 | Symbols: | Ankyrin repeat family protein | chr2:306597-308427 FORWARD LENGTH=532	sp|Q9ZU96|Y2168_ARATH Ankyrin repeat-containing protein At2g01680 OS=Arabidopsis thaliana OX=3702 GN=At2g01680 PE=2 SV=1	NA
MedtrR108_hic.HiC_scaffold_1.1166	10964244	10972370	HiC_scaffold_1	RHN78045.1 putative vacuole morphology and inheritance protein [Medicago truncatula]	Medtr1g032110.1 pacid=31097619 transcript=Medtr1g032110.1 locus=Medtr1g032110 ID=Medtr1g032110.1.JCVIMt4.0v1 annot-version=Mt4.0v1	tr|A0A072VR25|A0A072VR25_MEDTR Putative vacuole morphology and inheritance protein OS=Medicago truncatula OX=3880 GN=25482523 PE=3 SV=1	XP_013466553.1 protein VAC14 homolog [Medicago truncatula]	AT2G01690.1 | Symbols: | ARM repeat superfamily protein | chr2:309144-313499 REVERSE LENGTH=743	sp|Q9ZU97|VAC14_ARATH Protein VAC14 homolog OS=Arabidopsis thaliana OX=3702 GN=VAC14 PE=1 SV=2	K15305
MedtrR108_hic.HiC_scaffold_1.1167	10973870	10976881	HiC_scaffold_1	RHN78046.1 putative tRNA:m(4)X modification enzyme [Medicago truncatula]	Medtr1g032120.1 pacid=31098816 transcript=Medtr1g032120.1 locus=Medtr1g032120 ID=Medtr1g032120.1.JCVIMt4.0v1 annot-version=Mt4.0v1	tr|A0A072VG62|A0A072VG62_MEDTR tRNA:m(4)X modification enzyme OS=Medicago truncatula OX=3880 GN=25482524 PE=3 SV=1	XP_013466555.1 tRNA:m(4)X modification enzyme TRM13 homolog [Medicago truncatula]	AT4G01880.1 | Symbols: | methyltransferases | chr4:810810-812882 REVERSE LENGTH=453	sp|Q10B19|TRM13_ORYSJ tRNA:m(4)X modification enzyme TRM13 OS=Oryza sativa subsp. japonica OX=39947 GN=TRM13 PE=1 SV=1	K15446
MedtrR108_hic.HiC_scaffold_1.1168	10987694	10992366	HiC_scaffold_1	RHN78049.1 putative UDP-3-O-acyl-N-acetylglucosamine deacetylase [Medicago truncatula]	Medtr1g032430.1 pacid=31094154 transcript=Medtr1g032430.1 locus=Medtr1g032430 ID=Medtr1g032430.1.JCVIMt4.0v1 annot-version=Mt4.0v1	tr|A0A072VG88|A0A072VG88_MEDTR UDP-3-O-acyl-N-acetylglucosamine deacetylase OS=Medicago truncatula OX=3880 GN=25482546 PE=3 SV=1	XP_013466579.1 probable UDP-3-O-acyl-N-acetylglucosamine deacetylase 2, mitochondrial [Medicago truncatula]	AT1G25210.1 | Symbols: | UDP-3-O-acyl N-acetylglycosamine deacetylase family protein | chr1:8833018-8834871 FORWARD LENGTH=371	sp|F4IAT8|LPXC1_ARATH Probable UDP-3-O-acyl-N-acetylglucosamine deacetylase 1, mitochondrial OS=Arabidopsis thaliana OX=3702 GN=LPXC1 PE=1 SV=2	K02535
MedtrR108_hic.HiC_scaffold_1.1169	10995954	10999992	HiC_scaffold_1	RHN78050.1 putative transcription factor C2H2 family [Medicago truncatula]	Medtr1g032440.1 pacid=31094105 transcript=Medtr1g032440.1 locus=Medtr1g032440 ID=Medtr1g032440.1.JCVIMt4.0v1 annot-version=Mt4.0v1	tr|A0A072VGQ3|A0A072VGQ3_MEDTR Putative transcription factor C2H2 family OS=Medicago truncatula OX=3880 GN=25482547 PE=4 SV=1	XP_013466581.1 E3 ubiquitin protein ligase RIE1 [Medicago truncatula]	AT1G68070.1 | Symbols: | Zinc finger, C3HC4 type (RING finger) family protein | chr1:25515412-25516767 REVERSE LENGTH=343	sp|Q8GUU2|RIE1_ARATH E3 ubiquitin protein ligase RIE1 OS=Arabidopsis thaliana OX=3702 GN=RIE1 PE=2 SV=1	NA
MedtrR108_hic.HiC_scaffold_1.117	1160840	1161490	HiC_scaffold_1	RHN77541.1 putative meiosis arrest female protein [Medicago truncatula]	Medtr1g023460.1 pacid=31098341 transcript=Medtr1g023460.1 locus=Medtr1g023460 ID=Medtr1g023460.1.JCVIMt4.0v1 annot-version=Mt4.0v1	tr|G7I5Y1|G7I5Y1_MEDTR NYN domain protein OS=Medicago truncatula OX=3880 GN=MTR_1g023460 PE=4 SV=2	XP_003626041.2 meiosis regulator and mRNA stability factor 1 isoform X1 [Medicago truncatula]	AT5G61190.1 | Symbols: | putative endonuclease or glycosyl hydrolase with C2H2-type zinc finger domain | chr5:24615480-24619886 FORWARD LENGTH=995	NA	NA
MedtrR108_hic.HiC_scaffold_1.1170	11001684	11003230	HiC_scaffold_1	RHN78051.1 putative ribosomal protein S5 [Medicago truncatula]	Medtr1g032450.1 pacid=31093627 transcript=Medtr1g032450.1 locus=Medtr1g032450 ID=Medtr1g032450.1.JCVIMt4.0v1 annot-version=Mt4.0v1	tr|A0A072VF11|A0A072VF11_MEDTR 40S ribosomal protein S2-4 OS=Medicago truncatula OX=3880 GN=25482548 PE=3 SV=1	XP_013466583.1 40S ribosomal protein S2-4 [Medicago truncatula]	AT3G57490.1 | Symbols: | Ribosomal protein S5 family protein | chr3:21279824-21280887 REVERSE LENGTH=276	sp|Q9SCM3|RS24_ARATH 40S ribosomal protein S2-4 OS=Arabidopsis thaliana OX=3702 GN=RPS2D PE=2 SV=1	K02981
MedtrR108_hic.HiC_scaffold_1.1171	11010053	11011483	HiC_scaffold_1	RHN78056.1 putative gallate 1-beta-glucosyltransferase [Medicago truncatula]	Medtr1g032490.1 pacid=31100215 transcript=Medtr1g032490.1 locus=Medtr1g032490 ID=Medtr1g032490.1.JCVIMt4.0v1 annot-version=Mt4.0v1	tr|A0A072VGQ8|A0A072VGQ8_MEDTR Glycosyltransferase OS=Medicago truncatula OX=3880 GN=25482552 PE=3 SV=1	XP_013466587.1 putative UDP-glucose glucosyltransferase [Medicago truncatula]	AT4G15480.1 | Symbols: UGT84A1 | UDP-Glycosyltransferase superfamily protein | chr4:8849000-8850472 REVERSE LENGTH=490	sp|Q2V6K1|UGT_FRAAN Putative UDP-glucose glucosyltransferase OS=Fragaria ananassa OX=3747 GN=GT5 PE=2 SV=1	NA
MedtrR108_hic.HiC_scaffold_1.1172	11013134	11025469	HiC_scaffold_1	RHN78057.1 putative KH-domain/beta-lactamase-domain protein, archaea [Medicago truncatula]	Medtr1g032500.1 pacid=31094870 transcript=Medtr1g032500.1 locus=Medtr1g032500 ID=Medtr1g032500.1.JCVIMt4.0v1 annot-version=Mt4.0v1	tr|A0A072VR63|A0A072VR63_MEDTR Cleavage and polyadenylation specificity factor, putative OS=Medicago truncatula OX=3880 GN=25482553 PE=3 SV=1	XP_013466588.1 cleavage and polyadenylation specificity factor subunit 3-II isoform X1 [Medicago truncatula]	AT2G01730.1 | Symbols: ATCPSF73-II, EDA26, CPSF73-II | cleavage and polyadenylation specificity factor 73 kDa subunit-II | chr2:320597-323845 FORWARD LENGTH=613	sp|Q8GUU3|CPS3B_ARATH Cleavage and polyadenylation specificity factor subunit 3-II OS=Arabidopsis thaliana OX=3702 GN=CPSF73-II PE=1 SV=2	K13148
MedtrR108_hic.HiC_scaffold_1.1173	11037299	11043691	HiC_scaffold_1	RHN78058.1 putative microtubule-associated protein [Medicago truncatula]	Medtr1g032520.1 pacid=31099595 transcript=Medtr1g032520.1 locus=Medtr1g032520 ID=Medtr1g032520.1.JCVIMt4.0v1 annot-version=Mt4.0v1	tr|A0A072VGA0|A0A072VGA0_MEDTR Microtubule-associated protein 70-1 OS=Medicago truncatula OX=3880 GN=25482554 PE=3 SV=1	XP_013466590.1 microtubule-associated protein 70-2 [Medicago truncatula]	AT1G24764.1 | Symbols: ATMAP70-2, MAP70-2 | microtubule-associated proteins 70-2 | chr1:8760001-8763256 REVERSE LENGTH=634	sp|Q8L7S4|MP702_ARATH Microtubule-associated protein 70-2 OS=Arabidopsis thaliana OX=3702 GN=MAP70.2 PE=1 SV=1	NA
MedtrR108_hic.HiC_scaffold_1.1174	11044817	11045071	HiC_scaffold_1	RHN78059.1 hypothetical protein MtrunA17_Chr1g0161381 [Medicago truncatula]	NA	tr|A0A396JIJ5|A0A396JIJ5_MEDTR Uncharacterized protein OS=Medicago truncatula OX=3880 GN=MtrunA17_Chr1g0161381 PE=4 SV=1	NA	NA	NA	NA
MedtrR108_hic.HiC_scaffold_1.1175	11047031	11055302	HiC_scaffold_1	RHN43810.1 putative dynamin central domain, dynamin, GTPase domain, GTPase effector domain, Dynamin superfamily [Medicago truncatula]	Medtr1g032550.1 pacid=31098079 transcript=Medtr1g032550.1 locus=Medtr1g032550 ID=Medtr1g032550.1.JCVIMt4.0v1 annot-version=Mt4.0v1	tr|A0A072VGR4|A0A072VGR4_MEDTR Dynamin-like protein 1E OS=Medicago truncatula OX=3880 GN=MTR_1g032550 PE=3 SV=1	XP_027189973.1 dynamin-related protein 1C-like [Cicer arietinum]	AT1G14830.1 | Symbols: ADL1C, ADL5, DRP1C, DL1C | DYNAMIN-like 1C | chr1:5107699-5111470 REVERSE LENGTH=614	sp|Q8LF21|DRP1C_ARATH Dynamin-related protein 1C OS=Arabidopsis thaliana OX=3702 GN=DRP1C PE=1 SV=2	NA
MedtrR108_hic.HiC_scaffold_1.1176	11056272	11057013	HiC_scaffold_1	RHN78063.1 hypothetical protein MtrunA17_Chr1g0161421 [Medicago truncatula]	Medtr1g032560.1 pacid=31099952 transcript=Medtr1g032560.1 locus=Medtr1g032560 ID=Medtr1g032560.1.JCVIMt4.0v1 annot-version=Mt4.0v1	tr|A0A072VF21|A0A072VF21_MEDTR Uncharacterized protein OS=Medicago truncatula OX=3880 GN=25482557 PE=4 SV=1	XP_013466593.1 uncharacterized protein LOC25482557 [Medicago truncatula]	AT2G01755.1 | Symbols: | unknown protein; FUNCTIONS IN: molecular_function unknown; INVOLVED IN: biological_process unknown; LOCATED IN: chloroplast; Has 120 Blast hits to 120 proteins in 52 species: Archae - 0; Bacteria - 80; Metazoa - 0; Fungi - 0; Plants - 24; Viruses - 0; Other Eukaryotes - 16 (source: NCBI BLink). | chr2:332249-332770 REVERSE LENGTH=173	NA	NA
MedtrR108_hic.HiC_scaffold_1.1177	11058481	11065337	HiC_scaffold_1	RHN78064.1 putative response regulator and transcription factor RR-B-type family [Medicago truncatula]	Medtr1g032570.1 pacid=31092491 transcript=Medtr1g032570.1 locus=Medtr1g032570 ID=Medtr1g032570.1.JCVIMt4.0v1 annot-version=Mt4.0v1	tr|A0A072VGA4|A0A072VGA4_MEDTR Two-component response regulator OS=Medicago truncatula OX=3880 GN=25482558 PE=3 SV=1	XP_013466594.1 two-component response regulator ORR21 isoform X1 [Medicago truncatula]	AT4G16110.1 | Symbols: ARR2, RR2 | response regulator 2 | chr4:9112979-9115785 FORWARD LENGTH=664	sp|A2XE31|ORR21_ORYSI Two-component response regulator ORR21 OS=Oryza sativa subsp. indica OX=39946 GN=RR21 PE=3 SV=1	K14491
MedtrR108_hic.HiC_scaffold_1.1178	11070761	11076962	HiC_scaffold_1	RHN78065.1 putative CRAL-TRIO lipid binding domain, CRAL/TRIO domain-containing protein [Medicago truncatula]	Medtr1g032580.1 pacid=31098433 transcript=Medtr1g032580.1 locus=Medtr1g032580 ID=Medtr1g032580.1.JCVIMt4.0v1 annot-version=Mt4.0v1	tr|A0A072VGS1|A0A072VGS1_MEDTR Putative CRAL-TRIO lipid binding domain, CRAL/TRIO domain-containing protein OS=Medicago truncatula OX=3880 GN=25482559 PE=4 SV=1	XP_013466596.1 sec14 cytosolic factor isoform X1 [Medicago truncatula]	AT1G14820.3 | Symbols: | Sec14p-like phosphatidylinositol transfer family protein | chr1:5105237-5106793 REVERSE LENGTH=252	sp|P53844|PDR17_YEAST Phosphatidylinositol transfer protein PDR17 OS=Saccharomyces cerevisiae (strain ATCC 204508 / S288c) OX=559292 GN=PDR17 PE=1 SV=1	NA
MedtrR108_hic.HiC_scaffold_1.1179	11078149	11082159	HiC_scaffold_1	RHN78066.1 putative RNA-directed RNA polymerase [Medicago truncatula]	Medtr1g032590.1 pacid=31099875 transcript=Medtr1g032590.1 locus=Medtr1g032590 ID=Medtr1g032590.1.JCVIMt4.0v1 annot-version=Mt4.0v1	tr|A0A072VF26|A0A072VF26_MEDTR RNA-dependent RNA polymerase OS=Medicago truncatula OX=3880 GN=25482560 PE=3 SV=1	XP_013466598.1 probable RNA-dependent RNA polymerase 1 [Medicago truncatula]	AT1G14790.1 | Symbols: RDR1, ATRDRP1 | RNA-dependent RNA polymerase 1 | chr1:5094317-5097817 REVERSE LENGTH=1107	sp|Q9LQV2|RDR1_ARATH RNA-dependent RNA polymerase 1 OS=Arabidopsis thaliana OX=3702 GN=RDR1 PE=2 SV=1	K11699
MedtrR108_hic.HiC_scaffold_1.118	1164130	1170396	HiC_scaffold_1	RHN77539.1 putative F-box domain, galactose oxidase/kelch, beta-propeller, galactose oxidase, beta-propeller [Medicago truncatula]	Medtr1g023400.1 pacid=31096672 transcript=Medtr1g023400.1 locus=Medtr1g023400 ID=Medtr1g023400.1.JCVIMt4.0v1 annot-version=Mt4.0v1	tr|A0A396JH43|A0A396JH43_MEDTR Putative F-box domain, galactose oxidase/kelch, beta-propeller, galactose oxidase, beta-propeller OS=Medicago truncatula OX=3880 GN=MtrunA17_Chr1g0155881 PE=4 SV=1	XP_003589364.2 uncharacterized protein LOC11414557 [Medicago truncatula]	AT4G12560.1 | Symbols: CPR30 | F-box and associated interaction domains-containing protein | chr4:7441815-7443157 FORWARD LENGTH=413	sp|Q9SU30|CPR1_ARATH F-box protein CPR1 OS=Arabidopsis thaliana OX=3702 GN=CPR1 PE=1 SV=2	NA
MedtrR108_hic.HiC_scaffold_1.1180	11084427	11086202	HiC_scaffold_1	RHN78067.1 putative transcription factor bHLH family [Medicago truncatula]	Medtr1g032600.2 pacid=31099844 transcript=Medtr1g032600.2 locus=Medtr1g032600 ID=Medtr1g032600.2.JCVIMt4.0v1 annot-version=Mt4.0v1	tr|A0A072VR73|A0A072VR73_MEDTR Putative transcription factor bHLH family OS=Medicago truncatula OX=3880 GN=25482561 PE=4 SV=1	XP_013466599.1 transcription factor bHLH121 [Medicago truncatula]	AT3G19860.1 | Symbols: bHLH121 | basic helix-loop-helix (bHLH) DNA-binding superfamily protein | chr3:6904579-6905863 FORWARD LENGTH=284	sp|Q9LT23|BH121_ARATH Transcription factor bHLH121 OS=Arabidopsis thaliana OX=3702 GN=BHLH121 PE=1 SV=1	NA
MedtrR108_hic.HiC_scaffold_1.1181	11086432	11107880	HiC_scaffold_1	RHN78070.1 putative RNA-directed RNA polymerase [Medicago truncatula]	Medtr1g032630.1 pacid=31094918 transcript=Medtr1g032630.1 locus=Medtr1g032630 ID=Medtr1g032630.1.JCVIMt4.0v1 annot-version=Mt4.0v1	tr|A0A396JII6|A0A396JII6_MEDTR RNA-dependent RNA polymerase OS=Medicago truncatula OX=3880 GN=MtrunA17_Chr1g0161491 PE=3 SV=1	XP_013466603.1 RNA-dependent RNA polymerase 1 [Medicago truncatula]	AT1G14790.1 | Symbols: RDR1, ATRDRP1 | RNA-dependent RNA polymerase 1 | chr1:5094317-5097817 REVERSE LENGTH=1107	sp|Q9LQV2|RDR1_ARATH RNA-dependent RNA polymerase 1 OS=Arabidopsis thaliana OX=3702 GN=RDR1 PE=2 SV=1	K11699
MedtrR108_hic.HiC_scaffold_1.1182	11108172	11110002	HiC_scaffold_1	RHN78068.1 putative RNA-directed RNA polymerase [Medicago truncatula]	Medtr1g032610.1 pacid=31095182 transcript=Medtr1g032610.1 locus=Medtr1g032610 ID=Medtr1g032610.1.JCVIMt4.0v1 annot-version=Mt4.0v1	tr|A0A072VGA9|A0A072VGA9_MEDTR RNA-dependent RNA polymerase OS=Medicago truncatula OX=3880 GN=25482562 PE=3 SV=1	XP_013466600.1 RNA-dependent RNA polymerase 1 [Medicago truncatula]	AT1G14790.1 | Symbols: RDR1, ATRDRP1 | RNA-dependent RNA polymerase 1 | chr1:5094317-5097817 REVERSE LENGTH=1107	sp|Q9LQV2|RDR1_ARATH RNA-dependent RNA polymerase 1 OS=Arabidopsis thaliana OX=3702 GN=RDR1 PE=2 SV=1	K11699
MedtrR108_hic.HiC_scaffold_1.1183	11123450	11129138	HiC_scaffold_1	RHN78070.1 putative RNA-directed RNA polymerase [Medicago truncatula]	Medtr1g032630.1 pacid=31094918 transcript=Medtr1g032630.1 locus=Medtr1g032630 ID=Medtr1g032630.1.JCVIMt4.0v1 annot-version=Mt4.0v1	tr|A0A072VR80|A0A072VR80_MEDTR RNA-dependent RNA polymerase OS=Medicago truncatula OX=3880 GN=25482564 PE=3 SV=1	XP_013466603.1 RNA-dependent RNA polymerase 1 [Medicago truncatula]	AT1G14790.1 | Symbols: RDR1, ATRDRP1 | RNA-dependent RNA polymerase 1 | chr1:5094317-5097817 REVERSE LENGTH=1107	sp|Q9LQV2|RDR1_ARATH RNA-dependent RNA polymerase 1 OS=Arabidopsis thaliana OX=3702 GN=RDR1 PE=2 SV=1	K11699
MedtrR108_hic.HiC_scaffold_1.1184	11145802	11149969	HiC_scaffold_1	RHN78072.1 putative RNA-directed RNA polymerase [Medicago truncatula]	Medtr1g032720.1 pacid=31098025 transcript=Medtr1g032720.1 locus=Medtr1g032720 ID=Medtr1g032720.1.JCVIMt4.0v1 annot-version=Mt4.0v1	tr|A0A396JL36|A0A396JL36_MEDTR RNA-dependent RNA polymerase OS=Medicago truncatula OX=3880 GN=MtrunA17_Chr1g0161511 PE=3 SV=1	XP_024638998.1 RNA-dependent RNA polymerase 1 isoform X1 [Medicago truncatula]	AT1G14790.1 | Symbols: RDR1, ATRDRP1 | RNA-dependent RNA polymerase 1 | chr1:5094317-5097817 REVERSE LENGTH=1107	sp|Q9LQV2|RDR1_ARATH RNA-dependent RNA polymerase 1 OS=Arabidopsis thaliana OX=3702 GN=RDR1 PE=2 SV=1	K11699
MedtrR108_hic.HiC_scaffold_1.1185	11153245	11157653	HiC_scaffold_1	RHN78073.1 putative RNA-directed RNA polymerase [Medicago truncatula]	Medtr1g032720.1 pacid=31098025 transcript=Medtr1g032720.1 locus=Medtr1g032720 ID=Medtr1g032720.1.JCVIMt4.0v1 annot-version=Mt4.0v1	tr|A0A396JP84|A0A396JP84_MEDTR RNA-dependent RNA polymerase OS=Medicago truncatula OX=3880 GN=MtrunA17_Chr1g0161521 PE=3 SV=1	XP_024639002.1 RNA-dependent RNA polymerase 1 isoform X2 [Medicago truncatula]	AT1G14790.1 | Symbols: RDR1, ATRDRP1 | RNA-dependent RNA polymerase 1 | chr1:5094317-5097817 REVERSE LENGTH=1107	sp|Q9LQV2|RDR1_ARATH RNA-dependent RNA polymerase 1 OS=Arabidopsis thaliana OX=3702 GN=RDR1 PE=2 SV=1	K11699
MedtrR108_hic.HiC_scaffold_1.1186	11164443	11167904	HiC_scaffold_1	RHN78074.1 putative alpha,alpha-trehalose-phosphate synthase (UDP-forming), Trehalose-phosphatase [Medicago truncatula]	Medtr1g032730.1 pacid=31095675 transcript=Medtr1g032730.1 locus=Medtr1g032730 ID=Medtr1g032730.1.JCVIMt4.0v1 annot-version=Mt4.0v1	tr|A0A072VR84|A0A072VR84_MEDTR Putative alpha,alpha-trehalose-phosphate synthase (UDP-forming), Trehalose-phosphatase OS=Medicago truncatula OX=3880 GN=25482569 PE=3 SV=1	XP_013466609.1 alpha,alpha-trehalose-phosphate synthase [UDP-forming] 6 [Medicago truncatula]	AT1G68020.2 | Symbols: ATTPS6, TPS6 | UDP-Glycosyltransferase / trehalose-phosphatase family protein | chr1:25497493-25500241 FORWARD LENGTH=860	sp|Q94AH8|TPS6_ARATH Alpha,alpha-trehalose-phosphate synthase [UDP-forming] 6 OS=Arabidopsis thaliana OX=3702 GN=TPS6 PE=1 SV=2	K16055
MedtrR108_hic.HiC_scaffold_1.1187	11182853	11184755	HiC_scaffold_1	RHN78076.1 hypothetical protein MtrunA17_Chr1g0161551 [Medicago truncatula]	Medtr1g032750.1 pacid=31094339 transcript=Medtr1g032750.1 locus=Medtr1g032750 ID=Medtr1g032750.1.JCVIMt4.0v1 annot-version=Mt4.0v1	tr|A0A072VFR2|A0A072VFR2_MEDTR Fused compound leaf protein OS=Medicago truncatula OX=3880 GN=MTR_1g032750 PE=4 SV=1	XP_004498724.1 homeobox protein rough sheath 1-like [Cicer arietinum]	AT1G14760.2 | Symbols: KNATM | KNOX Arabidopsis thaliana meinox | chr1:5084530-5085213 REVERSE LENGTH=138	sp|P46640|KNAT2_ARATH Homeobox protein knotted-1-like 2 OS=Arabidopsis thaliana OX=3702 GN=KNAT2 PE=1 SV=3	NA
MedtrR108_hic.HiC_scaffold_1.1188	11188311	11188730	HiC_scaffold_1	RHN78078.1 hypothetical protein MtrunA17_Chr1g0161571 [Medicago truncatula]	Medtr1g032810.1 pacid=31099992 transcript=Medtr1g032810.1 locus=Medtr1g032810 ID=Medtr1g032810.1.JCVIMt4.0v1 annot-version=Mt4.0v1	tr|A0A072VF40|A0A072VF40_MEDTR Transmembrane protein, putative OS=Medicago truncatula OX=3880 GN=25482573 PE=4 SV=1	XP_013466613.1 proline-rich protein HaeIII subfamily 1 [Medicago truncatula]	NA	NA	NA
MedtrR108_hic.HiC_scaffold_1.1189	11194745	11198533	HiC_scaffold_1	RHN78079.1 putative cyclin A2 [Medicago truncatula]	Medtr1g032850.1 pacid=31095124 transcript=Medtr1g032850.1 locus=Medtr1g032850 ID=Medtr1g032850.1.JCVIMt4.0v1 annot-version=Mt4.0v1	tr|A0A072VGC6|A0A072VGC6_MEDTR B-like cyclin OS=Medicago truncatula OX=3880 GN=25482575 PE=3 SV=1	XP_013466615.2 cyclin-SDS [Medicago truncatula]	AT1G14750.1 | Symbols: SDS | Cyclin family protein | chr1:5079674-5082423 REVERSE LENGTH=578	sp|Q1PFW3|CCSDS_ARATH Cyclin-SDS OS=Arabidopsis thaliana OX=3702 GN=SDS PE=1 SV=2	K21777
MedtrR108_hic.HiC_scaffold_1.119	1177691	1177975	HiC_scaffold_1	RHN77462.1 putative F-box domain, leucine-rich repeat domain, L domain-containing protein [Medicago truncatula]	Medtr1g022200.1 pacid=31095059 transcript=Medtr1g022200.1 locus=Medtr1g022200 ID=Medtr1g022200.1.JCVIMt4.0v1 annot-version=Mt4.0v1	tr|A0A072VE83|A0A072VE83_MEDTR F-box protein interaction domain protein OS=Medicago truncatula OX=3880 GN=25482131 PE=4 SV=1	XP_013466093.1 F-box/kelch-repeat protein At3g23880 isoform X1 [Medicago truncatula]	NA	NA	NA
MedtrR108_hic.HiC_scaffold_1.1190	11200194	11202863	HiC_scaffold_1	RHN78080.1 putative nucleotide-binding alpha-beta plait domain-containing protein [Medicago truncatula]	Medtr1g032860.1 pacid=31100179 transcript=Medtr1g032860.1 locus=Medtr1g032860 ID=Medtr1g032860.1.JCVIMt4.0v1 annot-version=Mt4.0v1	tr|A0A072VFR7|A0A072VFR7_MEDTR Putative nucleotide-binding alpha-beta plait domain-containing protein OS=Medicago truncatula OX=3880 GN=25482576 PE=4 SV=1	XP_013466616.1 binding partner of ACD11 1 [Medicago truncatula]	AT4G17720.1 | Symbols: | RNA-binding (RRM/RBD/RNP motifs) family protein | chr4:9862660-9864498 REVERSE LENGTH=313	sp|Q9LFD5|BPA1_ARATH Binding partner of ACD11 1 OS=Arabidopsis thaliana OX=3702 GN=BPA1 PE=1 SV=1	NA
MedtrR108_hic.HiC_scaffold_1.1191	11210143	11211991	HiC_scaffold_1	RHN78081.1 putative transcription factor interactor and regulator Znf-B family [Medicago truncatula]	Medtr1g032880.1 pacid=31098517 transcript=Medtr1g032880.1 locus=Medtr1g032880 ID=Medtr1g032880.1.JCVIMt4.0v1 annot-version=Mt4.0v1	tr|A0A072VGU3|A0A072VGU3_MEDTR PLATZ transcription factor family protein OS=Medicago truncatula OX=3880 GN=25482577 PE=4 SV=1	XP_013466617.2 uncharacterized protein LOC25482577 [Medicago truncatula]	NA	NA	NA
MedtrR108_hic.HiC_scaffold_1.1192	11213063	11217909	HiC_scaffold_1	NA	NA	NA	NA	NA	NA	NA
MedtrR108_hic.HiC_scaffold_1.1193	11218722	11219612	HiC_scaffold_1	RHN78083.1 putative PPC domain-containing protein [Medicago truncatula]	Medtr1g032910.1 pacid=31098435 transcript=Medtr1g032910.1 locus=Medtr1g032910 ID=Medtr1g032910.1.JCVIMt4.0v1 annot-version=Mt4.0v1	tr|A0A072VR95|A0A072VR95_MEDTR AT hook motif DNA-binding family protein OS=Medicago truncatula OX=3880 GN=25482579 PE=4 SV=1	XP_013466619.2 AT-hook motif nuclear-localized protein 28 [Medicago truncatula]	AT3G55560.1 | Symbols: AGF2, AHL15 | AT-hook protein of GA feedback 2 | chr3:20604904-20605836 REVERSE LENGTH=310	sp|Q9M2S3|AHL15_ARATH AT-hook motif nuclear-localized protein 15 OS=Arabidopsis thaliana OX=3702 GN=AHL15 PE=2 SV=1	NA
MedtrR108_hic.HiC_scaffold_1.1194	11227624	11230014	HiC_scaffold_1	RHN78084.1 putative protein kinase RLK-Pelle-SD-2b family [Medicago truncatula]	Medtr1g032930.1 pacid=31100166 transcript=Medtr1g032930.1 locus=Medtr1g032930 ID=Medtr1g032930.1.JCVIMt4.0v1 annot-version=Mt4.0v1	tr|A0A072VGD0|A0A072VGD0_MEDTR Receptor-like kinase OS=Medicago truncatula OX=3880 GN=25482580 PE=4 SV=1	XP_013466620.1 G-type lectin S-receptor-like serine/threonine-protein kinase At1g34300 [Medicago truncatula]	AT1G34300.1 | Symbols: | lectin protein kinase family protein | chr1:12503450-12505939 FORWARD LENGTH=829	sp|Q9XID3|Y1343_ARATH G-type lectin S-receptor-like serine/threonine-protein kinase At1g34300 OS=Arabidopsis thaliana OX=3702 GN=At1g34300 PE=1 SV=1	NA
MedtrR108_hic.HiC_scaffold_1.1195	11234969	11253102	HiC_scaffold_1	RHN42862.1 putative beta-amyrin 11-oxidase [Medicago truncatula]	Medtr1g032950.1 pacid=31099203 transcript=Medtr1g032950.1 locus=Medtr1g032950 ID=Medtr1g032950.1.JCVIMt4.0v1 annot-version=Mt4.0v1	tr|A0A072VGU7|A0A072VGU7_MEDTR Cytochrome P450 family 88 protein OS=Medicago truncatula OX=3880 GN=MTR_1g032950 PE=3 SV=1	XP_004510262.1 beta-amyrin 11-oxidase-like [Cicer arietinum]	AT2G32440.1 | Symbols: KAO2, CYP88A4, ATKAO2 | ent-kaurenoic acid hydroxylase 2 | chr2:13775668-13777783 FORWARD LENGTH=489	sp|B5BSX1|BAMO_GLYUR Beta-amyrin 11-oxidase OS=Glycyrrhiza uralensis OX=74613 GN=CYP88D6 PE=1 SV=1	K04123
MedtrR108_hic.HiC_scaffold_1.1196	11257122	11261970	HiC_scaffold_1	RHN61537.1 putative aminoacyltransferase, E1 ubiquitin-activating enzyme [Medicago truncatula]	Tp57577_TGAC_v2_mRNA22304 pacid=35981185 transcript=Tp57577_TGAC_v2_mRNA22304 locus=Tp57577_TGAC_v2_gene21567 ID=Tp57577_TGAC_v2_mRNA22304.v2 annot-version=v2	tr|A0A1S2Z252|A0A1S2Z252_CICAR RING finger protein PFF0165c-like OS=Cicer arietinum OX=3827 GN=LOC101494444 PE=4 SV=2	XP_004513609.2 RING finger protein PFF0165c-like [Cicer arietinum]	AT3G07200.1 | Symbols: | RING/U-box superfamily protein | chr3:2291343-2292223 FORWARD LENGTH=182	NA	K22651
MedtrR108_hic.HiC_scaffold_1.1197	11263591	11268337	HiC_scaffold_1	RHN42862.1 putative beta-amyrin 11-oxidase [Medicago truncatula]	Medtr1g032980.1 pacid=31095755 transcript=Medtr1g032980.1 locus=Medtr1g032980 ID=Medtr1g032980.1.JCVIMt4.0v1 annot-version=Mt4.0v1	tr|A0A072VRA0|A0A072VRA0_MEDTR Cytochrome P450 family 88 protein OS=Medicago truncatula OX=3880 GN=MTR_1g032980 PE=3 SV=1	XP_004510262.1 beta-amyrin 11-oxidase-like [Cicer arietinum]	AT1G05160.1 | Symbols: CYP88A3, ATKAO1, KAO1 | cytochrome P450, family 88, subfamily A, polypeptide 3 | chr1:1487640-1489828 REVERSE LENGTH=490	sp|B5BSX1|BAMO_GLYUR Beta-amyrin 11-oxidase OS=Glycyrrhiza uralensis OX=74613 GN=CYP88D6 PE=1 SV=1	K04123
MedtrR108_hic.HiC_scaffold_1.1198	11272150	11282380	HiC_scaffold_1	RHN53935.1 putative cyclin [Medicago truncatula]	Medtr5g015670.1 pacid=31087376 transcript=Medtr5g015670.1 locus=Medtr5g015670 ID=Medtr5g015670.1.JCVIMt4.0v1 annot-version=Mt4.0v1	tr|G7K3T3|G7K3T3_MEDTR B-like cyclin OS=Medicago truncatula OX=3880 GN=11433995 PE=3 SV=1	XP_003611595.1 cyclin-D5-1 isoform X1 [Medicago truncatula]	AT5G48655.2 | Symbols: | RING/U-box superfamily protein | chr5:19731575-19732486 REVERSE LENGTH=203	sp|Q2V3B2|CCD51_ARATH Cyclin-D5-1 OS=Arabidopsis thaliana OX=3702 GN=CYCD5-1 PE=2 SV=2	K18811
MedtrR108_hic.HiC_scaffold_1.1199	11287302	11291146	HiC_scaffold_1	RHN78091.1 putative protein kinase RLK-Pelle-LRR-IX family [Medicago truncatula]	Medtr1g033000.1 pacid=31094732 transcript=Medtr1g033000.1 locus=Medtr1g033000 ID=Medtr1g033000.1.JCVIMt4.0v1 annot-version=Mt4.0v1	tr|A0A072VGD6|A0A072VGD6_MEDTR Receptor kinase TMK1-like protein OS=Medicago truncatula OX=3880 GN=25482585 PE=3 SV=1	XP_013466625.1 receptor protein kinase TMK1 [Medicago truncatula]	AT1G66150.1 | Symbols: TMK1 | transmembrane kinase 1 | chr1:24631503-24634415 FORWARD LENGTH=942	sp|P43298|TMK1_ARATH Receptor protein kinase TMK1 OS=Arabidopsis thaliana OX=3702 GN=TMK1 PE=1 SV=1	NA
MedtrR108_hic.HiC_scaffold_1.12	147828	149064	HiC_scaffold_1	RHN77688.1 putative aminotransferase-like, plant mobile domain-containing protein [Medicago truncatula]	Tp57577_TGAC_v2_mRNA7114 pacid=35958102 transcript=Tp57577_TGAC_v2_mRNA7114 locus=Tp57577_TGAC_v2_gene6871 ID=Tp57577_TGAC_v2_mRNA7114.v2 annot-version=v2	tr|A0A396JN05|A0A396JN05_MEDTR Putative aminotransferase-like, plant mobile domain-containing protein OS=Medicago truncatula OX=3880 GN=MtrunA17_Chr1g0157461 PE=4 SV=1	XP_024626761.1 protein MAIN-LIKE 1-like [Medicago truncatula]	NA	NA	NA
MedtrR108_hic.HiC_scaffold_1.120	1179820	1183751	HiC_scaffold_1	RHN77538.1 putative 1-acylglycerol-3-phosphate O-acyltransferase [Medicago truncatula]	Medtr1g023340.1 pacid=31094600 transcript=Medtr1g023340.1 locus=Medtr1g023340 ID=Medtr1g023340.1.JCVIMt4.0v1 annot-version=Mt4.0v1	tr|G7I5X0|G7I5X0_MEDTR Alpha/beta fold hydrolase OS=Medicago truncatula OX=3880 GN=11419226 PE=4 SV=1	XP_003589359.2 probable 1-acylglycerol-3-phosphate O-acyltransferase [Medicago truncatula]	AT4G24160.1 | Symbols: | alpha/beta-Hydrolases superfamily protein | chr4:12539871-12542210 FORWARD LENGTH=418	sp|Q0J0A4|LPAAT_ORYSJ Probable 1-acylglycerol-3-phosphate O-acyltransferase OS=Oryza sativa subsp. japonica OX=39947 GN=Os09g0520200 PE=3 SV=3	K13699
MedtrR108_hic.HiC_scaffold_1.1200	11300883	11304030	HiC_scaffold_1	RHN78092.1 putative transferase, protein kinase RLK-Pelle-LRR-IX family [Medicago truncatula]	Medtr1g033010.1 pacid=31100191 transcript=Medtr1g033010.1 locus=Medtr1g033010 ID=Medtr1g033010.1.JCVIMt4.0v1 annot-version=Mt4.0v1	tr|A0A072VFS8|A0A072VFS8_MEDTR Putative transferase, protein kinase RLK-Pelle-LRR-IX family OS=Medicago truncatula OX=3880 GN=25482586 PE=3 SV=1	XP_013466626.1 receptor protein kinase TMK1 [Medicago truncatula]	AT1G66150.1 | Symbols: TMK1 | transmembrane kinase 1 | chr1:24631503-24634415 FORWARD LENGTH=942	sp|P43298|TMK1_ARATH Receptor protein kinase TMK1 OS=Arabidopsis thaliana OX=3702 GN=TMK1 PE=1 SV=1	NA
MedtrR108_hic.HiC_scaffold_1.1201	11308597	11312383	HiC_scaffold_1	RHN78093.1 putative transferase, protein kinase RLK-Pelle-LRR-IX family [Medicago truncatula]	Medtr1g033040.1 pacid=31099915 transcript=Medtr1g033040.1 locus=Medtr1g033040 ID=Medtr1g033040.1.JCVIMt4.0v1 annot-version=Mt4.0v1	tr|A0A072VGV1|A0A072VGV1_MEDTR Putative transferase, protein kinase RLK-Pelle-LRR-IX family OS=Medicago truncatula OX=3880 GN=25482587 PE=4 SV=1	XP_013466627.1 receptor protein kinase TMK1 [Medicago truncatula]	AT1G66150.1 | Symbols: TMK1 | transmembrane kinase 1 | chr1:24631503-24634415 FORWARD LENGTH=942	sp|P43298|TMK1_ARATH Receptor protein kinase TMK1 OS=Arabidopsis thaliana OX=3702 GN=TMK1 PE=1 SV=1	NA
MedtrR108_hic.HiC_scaffold_1.1202	11314332	11316939	HiC_scaffold_1	RHN78094.1 putative pectinesterase [Medicago truncatula]	Medtr1g033050.1 pacid=31097531 transcript=Medtr1g033050.1 locus=Medtr1g033050 ID=Medtr1g033050.1.JCVIMt4.0v1 annot-version=Mt4.0v1	tr|A0A072VF57|A0A072VF57_MEDTR Pectinesterase OS=Medicago truncatula OX=3880 GN=25482588 PE=4 SV=1	XP_013466628.1 probable pectinesterase 29 [Medicago truncatula]	AT3G24130.1 | Symbols: | Pectin lyase-like superfamily protein | chr3:8711663-8713361 REVERSE LENGTH=335	sp|Q4PSN0|PME29_ARATH Probable pectinesterase 29 OS=Arabidopsis thaliana OX=3702 GN=PME29 PE=2 SV=1	NA
MedtrR108_hic.HiC_scaffold_1.1203	11333307	11337162	HiC_scaffold_1	RHN78095.1 putative Extensin domain-containing protein [Medicago truncatula]	Medtr1g033080.1 pacid=31098456 transcript=Medtr1g033080.1 locus=Medtr1g033080 ID=Medtr1g033080.1.JCVIMt4.0v1 annot-version=Mt4.0v1	tr|A0A396JPF4|A0A396JPF4_MEDTR Putative Extensin domain-containing protein OS=Medicago truncatula OX=3880 GN=MtrunA17_Chr1g0161751 PE=4 SV=1	XP_024630925.1 extensin-2 isoform X1 [Medicago truncatula]	NA	NA	NA
MedtrR108_hic.HiC_scaffold_1.1204	11343123	11346578	HiC_scaffold_1	RHN78097.1 putative Extensin domain-containing protein [Medicago truncatula]	Tp57577_TGAC_v2_mRNA37428 pacid=35959122 transcript=Tp57577_TGAC_v2_mRNA37428 locus=Tp57577_TGAC_v2_gene36208 ID=Tp57577_TGAC_v2_mRNA37428.v2 annot-version=v2	tr|A0A396JTW6|A0A396JTW6_MEDTR Putative Extensin domain-containing protein OS=Medicago truncatula OX=3880 GN=MtrunA17_Chr1g0161771 PE=4 SV=1	XP_024630949.1 extensin-2, partial [Medicago truncatula]	NA	NA	NA
MedtrR108_hic.HiC_scaffold_1.1205	11356801	11360554	HiC_scaffold_1	RHN78095.1 putative Extensin domain-containing protein [Medicago truncatula]	Medtr1g033130.1 pacid=31097919 transcript=Medtr1g033130.1 locus=Medtr1g033130 ID=Medtr1g033130.1.JCVIMt4.0v1 annot-version=Mt4.0v1	tr|A0A072VRB2|A0A072VRB2_MEDTR Pollen protein Ole E I-like protein OS=Medicago truncatula OX=3880 GN=25482594 PE=4 SV=1	XP_013466634.1 extensin-2 isoform X1 [Medicago truncatula]	NA	NA	NA
MedtrR108_hic.HiC_scaffold_1.1206	11365092	11366000	HiC_scaffold_1	RHN78101.1 hypothetical protein MtrunA17_Chr1g0161821 [Medicago truncatula]	Medtr1g033160.1 pacid=31099716 transcript=Medtr1g033160.1 locus=Medtr1g033160 ID=Medtr1g033160.1.JCVIMt4.0v1 annot-version=Mt4.0v1	tr|A0A072VGE8|A0A072VGE8_MEDTR Transmembrane protein, putative OS=Medicago truncatula OX=3880 GN=25482595 PE=4 SV=1	XP_013466635.1 formin-like protein 14 [Medicago truncatula]	NA	NA	NA
MedtrR108_hic.HiC_scaffold_1.1207	11371730	11372083	HiC_scaffold_1	RHN54208.1 hypothetical protein MtrunA17_Chr5g0404221 [Medicago truncatula]	Medtr1g033180.1 pacid=31095912 transcript=Medtr1g033180.1 locus=Medtr1g033180 ID=Medtr1g033180.1.JCVIMt4.0v1 annot-version=Mt4.0v1	tr|A0A072VFT8|A0A072VFT8_MEDTR Transmembrane protein, putative OS=Medicago truncatula OX=3880 GN=MTR_1g033180 PE=4 SV=1	XP_013466638.1 proline-rich protein HaeIII subfamily 1 [Medicago truncatula]	NA	NA	NA
MedtrR108_hic.HiC_scaffold_1.1208	11377447	11380177	HiC_scaffold_1	NA	Medtr1g033180.1 pacid=31095912 transcript=Medtr1g033180.1 locus=Medtr1g033180 ID=Medtr1g033180.1.JCVIMt4.0v1 annot-version=Mt4.0v1	tr|A0A072VFT8|A0A072VFT8_MEDTR Transmembrane protein, putative OS=Medicago truncatula OX=3880 GN=MTR_1g033180 PE=4 SV=1	NA	NA	NA	NA
MedtrR108_hic.HiC_scaffold_1.1209	11384739	11385287	HiC_scaffold_1	RHN78103.1 putative nucleic acid-binding protein [Medicago truncatula]	Medtr1g033230.1 pacid=31096632 transcript=Medtr1g033230.1 locus=Medtr1g033230 ID=Medtr1g033230.1.JCVIMt4.0v1 annot-version=Mt4.0v1	tr|A0A072VGF3|A0A072VGF3_MEDTR OB-fold nucleic acid-binding domain protein OS=Medicago truncatula OX=3880 GN=25482600 PE=4 SV=1	XP_013466640.1 CST complex subunit STN1 [Medicago truncatula]	AT1G07130.1 | Symbols: STN1, ATSTN1 | Nucleic acid-binding, OB-fold-like protein | chr1:2187928-2188410 FORWARD LENGTH=160	sp|Q9LMK5|STN1_ARATH CST complex subunit STN1 OS=Arabidopsis thaliana OX=3702 GN=STN1 PE=1 SV=1	NA
MedtrR108_hic.HiC_scaffold_1.121	1187304	1189545	HiC_scaffold_1	RHN77537.1 putative mediator complex, subunit Med11 [Medicago truncatula]	Medtr1g023330.1 pacid=31096956 transcript=Medtr1g023330.1 locus=Medtr1g023330 ID=Medtr1g023330.1.JCVIMt4.0v1 annot-version=Mt4.0v1	tr|G7I5W9|G7I5W9_MEDTR Mediator of RNA polymerase II transcription subunit 11 OS=Medicago truncatula OX=3880 GN=11414265 PE=3 SV=2	XP_024633297.1 mediator of RNA polymerase II transcription subunit 11 [Medicago truncatula]	AT3G01435.1 | Symbols: | Expressed protein | chr3:166853-167984 REVERSE LENGTH=115	sp|Q6ID77|MED11_ARATH Mediator of RNA polymerase II transcription subunit 11 OS=Arabidopsis thaliana OX=3702 GN=MED11 PE=1 SV=1	K15131
MedtrR108_hic.HiC_scaffold_1.1210	11386575	11393336	HiC_scaffold_1	RHN54210.1 putative GTP-binding protein Era [Medicago truncatula]	Medtr5g020440.1 pacid=31085163 transcript=Medtr5g020440.1 locus=Medtr5g020440 ID=Medtr5g020440.1.JCVIMt4.0v1 annot-version=Mt4.0v1	tr|G7KDM7|G7KDM7_MEDTR GTP-binding ERG-like protein OS=Medicago truncatula OX=3880 GN=11405637 PE=3 SV=2	XP_003612020.3 GTP-binding protein ERG [Medicago truncatula]	AT1G30960.1 | Symbols: | GTP-binding family protein | chr1:11037755-11039977 REVERSE LENGTH=437	sp|O82653|ERG_ARATH GTP-binding protein ERG OS=Arabidopsis thaliana OX=3702 GN=ERG PE=1 SV=2	K03595
MedtrR108_hic.HiC_scaffold_1.1211	11403644	11404773	HiC_scaffold_1	RHN78105.1 putative F-box domain, galactose oxidase/kelch, beta-propeller, galactose oxidase, beta-propeller [Medicago truncatula]	Medtr1g033280.1 pacid=31096699 transcript=Medtr1g033280.1 locus=Medtr1g033280 ID=Medtr1g033280.1.JCVIMt4.0v1 annot-version=Mt4.0v1	tr|A0A072VF71|A0A072VF71_MEDTR F-box only-like protein OS=Medicago truncatula OX=3880 GN=MTR_1g033280 PE=4 SV=1	XP_013466644.1 F-box only protein 6 [Medicago truncatula]	AT1G27340.1 | Symbols: | Galactose oxidase/kelch repeat superfamily protein | chr1:9495741-9497857 FORWARD LENGTH=467	sp|Q9FZK1|FBX6_ARATH F-box only protein 6 OS=Arabidopsis thaliana OX=3702 GN=FBX6 PE=2 SV=1	NA
MedtrR108_hic.HiC_scaffold_1.1212	11409512	11410564	HiC_scaffold_1	RHN78106.1 putative F-box domain, galactose oxidase, beta-propeller [Medicago truncatula]	Medtr1g033310.1 pacid=31095505 transcript=Medtr1g033310.1 locus=Medtr1g033310 ID=Medtr1g033310.1.JCVIMt4.0v1 annot-version=Mt4.0v1	tr|A0A072VRC4|A0A072VRC4_MEDTR F-box only-like protein OS=Medicago truncatula OX=3880 GN=25482604 PE=4 SV=1	XP_013466644.1 F-box only protein 6 [Medicago truncatula]	AT1G27340.1 | Symbols: | Galactose oxidase/kelch repeat superfamily protein | chr1:9495741-9497857 FORWARD LENGTH=467	sp|Q9FZK1|FBX6_ARATH F-box only protein 6 OS=Arabidopsis thaliana OX=3702 GN=FBX6 PE=2 SV=1	NA
MedtrR108_hic.HiC_scaffold_1.1213	11430584	11431339	HiC_scaffold_1	RHN78107.1 putative transcription factor C2H2 family [Medicago truncatula]	Medtr1g033340.1 pacid=31096385 transcript=Medtr1g033340.1 locus=Medtr1g033340 ID=Medtr1g033340.1.JCVIMt4.0v1 annot-version=Mt4.0v1	tr|A0A072VGF6|A0A072VGF6_MEDTR Putative transcription factor C2H2 family OS=Medicago truncatula OX=3880 GN=25482605 PE=4 SV=1	XP_013466645.1 zinc finger protein 7 [Medicago truncatula]	AT1G66140.1 | Symbols: ZFP4 | zinc finger protein 4 | chr1:24620063-24620845 REVERSE LENGTH=260	sp|Q39263|ZFP4_ARATH Zinc finger protein 4 OS=Arabidopsis thaliana OX=3702 GN=ZFP4 PE=2 SV=2	NA
MedtrR108_hic.HiC_scaffold_1.1214	11435288	11436856	HiC_scaffold_1	RHN78109.1 putative ascorbate ferrireductase (transmembrane) [Medicago truncatula]	Medtr1g033360.1 pacid=31100236 transcript=Medtr1g033360.1 locus=Medtr1g033360 ID=Medtr1g033360.1.JCVIMt4.0v1 annot-version=Mt4.0v1	tr|A0A072VGW7|A0A072VGW7_MEDTR Eukaryotic cytochrome b561 protein OS=Medicago truncatula OX=3880 GN=25482607 PE=4 SV=1	XP_013466647.1 transmembrane ascorbate ferrireductase 1 [Medicago truncatula]	AT4G25570.1 | Symbols: ACYB-2 | Cytochrome b561/ferric reductase transmembrane protein family | chr4:13053887-13055518 REVERSE LENGTH=239	sp|Q8L856|ACFR1_ARATH Transmembrane ascorbate ferrireductase 1 OS=Arabidopsis thaliana OX=3702 GN=CYB561A PE=1 SV=1	K08360
MedtrR108_hic.HiC_scaffold_1.1215	11440023	11440473	HiC_scaffold_1	RHN78110.1 hypothetical protein MtrunA17_Chr1g0161931 [Medicago truncatula]	Medtr1g033370.1 pacid=31094025 transcript=Medtr1g033370.1 locus=Medtr1g033370 ID=Medtr1g033370.1.JCVIMt4.0v1 annot-version=Mt4.0v1	tr|A0A072VF77|A0A072VF77_MEDTR Uncharacterized protein OS=Medicago truncatula OX=3880 GN=25482608 PE=4 SV=1	XP_013466648.1 MADS-box transcription factor PHERES 2 [Medicago truncatula]	NA	NA	NA
MedtrR108_hic.HiC_scaffold_1.1216	11448386	11453724	HiC_scaffold_1	RHN78111.1 putative ascorbate ferrireductase (transmembrane) [Medicago truncatula]	Medtr1g033390.1 pacid=31100414 transcript=Medtr1g033390.1 locus=Medtr1g033390 ID=Medtr1g033390.1.JCVIMt4.0v1 annot-version=Mt4.0v1	tr|A0A072VRC8|A0A072VRC8_MEDTR Putative ascorbate ferrireductase (Transmembrane) OS=Medicago truncatula OX=3880 GN=25482609 PE=4 SV=1	XP_013466649.1 probable transmembrane ascorbate ferrireductase 3 [Medicago truncatula]	AT1G14730.1 | Symbols: | Cytochrome b561/ferric reductase transmembrane protein family | chr1:5073244-5074568 FORWARD LENGTH=224	sp|Q67ZF6|ACFR3_ARATH Probable transmembrane ascorbate ferrireductase 3 OS=Arabidopsis thaliana OX=3702 GN=CYB561C PE=2 SV=1	K08360
MedtrR108_hic.HiC_scaffold_1.1217	11469818	11472694	HiC_scaffold_1	RHN78112.1 putative xyloglucan:xyloglucosyl transferase [Medicago truncatula]	Medtr1g033420.1 pacid=31096848 transcript=Medtr1g033420.1 locus=Medtr1g033420 ID=Medtr1g033420.1.JCVIMt4.0v1 annot-version=Mt4.0v1	tr|A0A072VFV6|A0A072VFV6_MEDTR Xyloglucan endotransglucosylase/hydrolase OS=Medicago truncatula OX=3880 GN=25482611 PE=3 SV=1	XP_013466651.1 probable xyloglucan endotransglucosylase/hydrolase protein 28 [Medicago truncatula]	AT1G14720.1 | Symbols: XTR2, EXGT-A2, ATXTH28, XTH28 | xyloglucan endotransglucosylase/hydrolase 28 | chr1:5066806-5068466 REVERSE LENGTH=332	sp|Q38909|XTH28_ARATH Probable xyloglucan endotransglucosylase/hydrolase protein 28 OS=Arabidopsis thaliana OX=3702 GN=XTH28 PE=2 SV=1	K08235
MedtrR108_hic.HiC_scaffold_1.1218	11478407	11479075	HiC_scaffold_1	RHN78045.1 putative vacuole morphology and inheritance protein [Medicago truncatula]	Medtr1g032110.1 pacid=31097619 transcript=Medtr1g032110.1 locus=Medtr1g032110 ID=Medtr1g032110.1.JCVIMt4.0v1 annot-version=Mt4.0v1	tr|A0A072VEZ0|A0A072VEZ0_MEDTR VAC14-like protein OS=Medicago truncatula OX=3880 GN=25482523 PE=3 SV=1	XP_013466553.1 protein VAC14 homolog [Medicago truncatula]	NA	NA	NA
MedtrR108_hic.HiC_scaffold_1.1219	11479174	11484570	HiC_scaffold_1	RHN78045.1 putative vacuole morphology and inheritance protein [Medicago truncatula]	Medtr1g032110.1 pacid=31097619 transcript=Medtr1g032110.1 locus=Medtr1g032110 ID=Medtr1g032110.1.JCVIMt4.0v1 annot-version=Mt4.0v1	tr|A0A072VEZ0|A0A072VEZ0_MEDTR VAC14-like protein OS=Medicago truncatula OX=3880 GN=25482523 PE=3 SV=1	XP_013466553.1 protein VAC14 homolog [Medicago truncatula]	AT2G01690.1 | Symbols: | ARM repeat superfamily protein | chr2:309144-313499 REVERSE LENGTH=743	sp|Q9ZU97|VAC14_ARATH Protein VAC14 homolog OS=Arabidopsis thaliana OX=3702 GN=VAC14 PE=1 SV=2	K15305
MedtrR108_hic.HiC_scaffold_1.122	1198737	1204276	HiC_scaffold_1	RHN77536.1 putative DnaJ domain-containing protein [Medicago truncatula]	Medtr1g023310.1 pacid=31093833 transcript=Medtr1g023310.1 locus=Medtr1g023310 ID=Medtr1g023310.1.JCVIMt4.0v1 annot-version=Mt4.0v1	tr|G7I5W7|G7I5W7_MEDTR Protein accumulation AND replication OFs protein OS=Medicago truncatula OX=3880 GN=11417899 PE=4 SV=1	XP_003589356.1 protein ACCUMULATION AND REPLICATION OF CHLOROPLASTS 6, chloroplastic [Medicago truncatula]	AT5G42480.1 | Symbols: ARC6 | Chaperone DnaJ-domain superfamily protein | chr5:16985295-16988332 FORWARD LENGTH=801	sp|Q9FIG9|ARC6_ARATH Protein ACCUMULATION AND REPLICATION OF CHLOROPLASTS 6, chloroplastic OS=Arabidopsis thaliana OX=3702 GN=ARC6 PE=1 SV=1	NA
MedtrR108_hic.HiC_scaffold_1.1220	11484721	11486981	HiC_scaffold_1	RHN78045.1 putative vacuole morphology and inheritance protein [Medicago truncatula]	Tp57577_TGAC_v2_mRNA38158 pacid=35978362 transcript=Tp57577_TGAC_v2_mRNA38158 locus=Tp57577_TGAC_v2_gene36922 ID=Tp57577_TGAC_v2_mRNA38158.v2 annot-version=v2	tr|A0A5B6V0P9|A0A5B6V0P9_9ROSI Protein VAC14-like protein OS=Gossypium australe OX=47621 GN=EPI10_029180 PE=3 SV=1	XP_019231421.1 PREDICTED: protein VAC14 homolog [Nicotiana attenuata]	AT2G01690.1 | Symbols: | ARM repeat superfamily protein | chr2:309144-313499 REVERSE LENGTH=743	sp|Q9ZU97|VAC14_ARATH Protein VAC14 homolog OS=Arabidopsis thaliana OX=3702 GN=VAC14 PE=1 SV=2	NA
MedtrR108_hic.HiC_scaffold_1.1221	11487006	11487916	HiC_scaffold_1	RHN78116.1 putative pentatricopeptide [Medicago truncatula]	Medtr1g033450.1 pacid=31096141 transcript=Medtr1g033450.1 locus=Medtr1g033450 ID=Medtr1g033450.1.JCVIMt4.0v1 annot-version=Mt4.0v1	tr|A0A072VRD3|A0A072VRD3_MEDTR PPR containing plant-like protein OS=Medicago truncatula OX=3880 GN=MTR_1g033450 PE=4 SV=1	XP_024630287.1 pentatricopeptide repeat-containing protein At5g39710 [Medicago truncatula]	AT4G18750.1 | Symbols: DOT4 | Pentatricopeptide repeat (PPR) superfamily protein | chr4:10304850-10307465 FORWARD LENGTH=871	NA	NA
MedtrR108_hic.HiC_scaffold_1.1222	11488244	11488564	HiC_scaffold_1	NA	Medtr1g033450.1 pacid=31096141 transcript=Medtr1g033450.1 locus=Medtr1g033450 ID=Medtr1g033450.1.JCVIMt4.0v1 annot-version=Mt4.0v1	tr|A0A072VRD3|A0A072VRD3_MEDTR PPR containing plant-like protein OS=Medicago truncatula OX=3880 GN=MTR_1g033450 PE=4 SV=1	NA	NA	NA	NA
MedtrR108_hic.HiC_scaffold_1.1223	11496121	11500012	HiC_scaffold_1	RHN78118.1 putative anthranilate synthase [Medicago truncatula]	Medtr1g033480.1 pacid=31098750 transcript=Medtr1g033480.1 locus=Medtr1g033480 ID=Medtr1g033480.1.JCVIMt4.0v1 annot-version=Mt4.0v1	tr|B7FJB9|B7FJB9_MEDTR Anthranilate synthase component II OS=Medicago truncatula OX=3880 GN=25482615 PE=2 SV=1	XP_013466655.1 anthranilate synthase beta subunit 1, chloroplastic [Medicago truncatula]	AT1G25220.1 | Symbols: ASB1, TRP4, WEI7 | anthranilate synthase beta subunit 1 | chr1:8837430-8839478 REVERSE LENGTH=276	sp|Q42565|ASB1_ARATH Anthranilate synthase beta subunit 1, chloroplastic OS=Arabidopsis thaliana OX=3702 GN=ASB1 PE=1 SV=1	K01658
MedtrR108_hic.HiC_scaffold_1.1224	11511842	11517875	HiC_scaffold_1	RHN78119.1 putative alpha-ketoglutarate-dependent dioxygenase AlkB [Medicago truncatula]	Medtr1g033500.1 pacid=31096846 transcript=Medtr1g033500.1 locus=Medtr1g033500 ID=Medtr1g033500.1.JCVIMt4.0v1 annot-version=Mt4.0v1	tr|A0A072VGX6|A0A072VGX6_MEDTR Hydroxyproline-rich glycoprotein family protein OS=Medicago truncatula OX=3880 GN=25482617 PE=4 SV=1	XP_013466657.1 uncharacterized protein LOC25482617 [Medicago truncatula]	AT1G14710.1 | Symbols: | hydroxyproline-rich glycoprotein family protein | chr1:5062168-5064697 REVERSE LENGTH=601	sp|Q9ZT92|AK10B_ARATH RNA demethylase ALKBH10B OS=Arabidopsis thaliana OX=3702 GN=ALKBH10B PE=1 SV=1	NA
MedtrR108_hic.HiC_scaffold_1.1225	11518541	11519646	HiC_scaffold_1	RHN78120.1 putative non-specific serine/threonine protein kinase [Medicago truncatula]	Medtr1g033510.1 pacid=31097526 transcript=Medtr1g033510.1 locus=Medtr1g033510 ID=Medtr1g033510.1.JCVIMt4.0v1 annot-version=Mt4.0v1	tr|A0A072VF88|A0A072VF88_MEDTR S-locus lectin kinase family protein, putative OS=Medicago truncatula OX=3880 GN=MTR_1g033510 PE=4 SV=1	XP_024638340.1 G-type lectin S-receptor-like serine/threonine-protein kinase B120 [Medicago truncatula]	AT1G61610.1 | Symbols: | S-locus lectin protein kinase family protein | chr1:22733472-22736509 FORWARD LENGTH=842	sp|Q9SY89|Y1661_ARATH Putative G-type lectin S-receptor-like serine/threonine-protein kinase At1g61610 OS=Arabidopsis thaliana OX=3702 GN=At1g61610 PE=3 SV=1	NA
MedtrR108_hic.HiC_scaffold_1.1226	11522778	11526760	HiC_scaffold_1	RHN78119.1 putative alpha-ketoglutarate-dependent dioxygenase AlkB [Medicago truncatula]	Medtr1g033540.1 pacid=31096315 transcript=Medtr1g033540.1 locus=Medtr1g033540 ID=Medtr1g033540.1.JCVIMt4.0v1 annot-version=Mt4.0v1	tr|A0A072VRD9|A0A072VRD9_MEDTR Hydroxyproline-rich glycoprotein family protein OS=Medicago truncatula OX=3880 GN=25482619 PE=4 SV=1	XP_013466659.1 uncharacterized protein LOC25482619 [Medicago truncatula]	AT1G14710.1 | Symbols: | hydroxyproline-rich glycoprotein family protein | chr1:5062168-5064697 REVERSE LENGTH=601	sp|Q9SL49|AKB9B_ARATH RNA demethylase ALKBH9B OS=Arabidopsis thaliana OX=3702 GN=ALKBH9B PE=1 SV=1	NA
MedtrR108_hic.HiC_scaffold_1.1227	11527856	11531606	HiC_scaffold_1	RHN78123.1 putative ribonuclease Z [Medicago truncatula]	Medtr1g033550.1 pacid=31094375 transcript=Medtr1g033550.1 locus=Medtr1g033550 ID=Medtr1g033550.1.JCVIMt4.0v1 annot-version=Mt4.0v1	tr|A0A072VFW8|A0A072VFW8_MEDTR Nuclear ribonuclease Z OS=Medicago truncatula OX=3880 GN=25482620 PE=4 SV=1	XP_013466660.1 tRNase Z TRZ1 [Medicago truncatula]	AT1G74700.1 | Symbols: NUZ, TRZ1 | tRNAse Z1 | chr1:28065345-28067130 FORWARD LENGTH=280	sp|Q8LGU7|RNZ1_ARATH tRNase Z TRZ1 OS=Arabidopsis thaliana OX=3702 GN=TRZ1 PE=1 SV=3	K00784
MedtrR108_hic.HiC_scaffold_1.1228	11536215	11539410	HiC_scaffold_1	RHN78124.1 putative annexin [Medicago truncatula]	Medtr1g033560.1 pacid=31099177 transcript=Medtr1g033560.1 locus=Medtr1g033560 ID=Medtr1g033560.1.JCVIMt4.0v1 annot-version=Mt4.0v1	tr|A0A072VGY1|A0A072VGY1_MEDTR Annexin OS=Medicago truncatula OX=3880 GN=25482621 PE=3 SV=1	XP_013466662.1 annexin D5 [Medicago truncatula]	AT1G68090.1 | Symbols: ANNAT5, ANN5 | annexin 5 | chr1:25519442-25520774 REVERSE LENGTH=316	sp|Q9C9X3|ANXD5_ARATH Annexin D5 OS=Arabidopsis thaliana OX=3702 GN=ANN5 PE=2 SV=2	K17098
MedtrR108_hic.HiC_scaffold_1.1229	11548550	11549634	HiC_scaffold_1	RHN78517.1 putative protein-serine/threonine phosphatase [Medicago truncatula]	Medtr1g041475.1 pacid=31098599 transcript=Medtr1g041475.1 locus=Medtr1g041475 ID=Medtr1g041475.1.JCVIMt4.0v1 annot-version=Mt4.0v1	tr|A0A072VHH4|A0A072VHH4_MEDTR Phosphatase 2C family protein OS=Medicago truncatula OX=3880 GN=25482968 PE=4 SV=1	XP_024641264.1 putative protein phosphatase 2C-like protein 44 isoform X1 [Medicago truncatula]	NA	NA	NA
MedtrR108_hic.HiC_scaffold_1.123	1206645	1207244	HiC_scaffold_1	RHN77534.1 hypothetical protein MtrunA17_Chr1g0155831 [Medicago truncatula]	Medtr1g023270.1 pacid=31097687 transcript=Medtr1g023270.1 locus=Medtr1g023270 ID=Medtr1g023270.1.JCVIMt4.0v1 annot-version=Mt4.0v1	tr|G7I5W6|G7I5W6_MEDTR Putative GRP family OS=Medicago truncatula OX=3880 GN=11428058 PE=4 SV=1	XP_003589353.1 glycine-rich cell wall structural protein [Medicago truncatula]	NA	NA	NA
MedtrR108_hic.HiC_scaffold_1.1230	11553989	11557695	HiC_scaffold_1	RHN78125.1 putative transcription factor MYB/SANT family [Medicago truncatula]	Tp57577_TGAC_v2_mRNA41117 pacid=35985004 transcript=Tp57577_TGAC_v2_mRNA41117 locus=Tp57577_TGAC_v2_gene39769 ID=Tp57577_TGAC_v2_mRNA41117.v2 annot-version=v2	tr|A0A396JPI4|A0A396JPI4_MEDTR Putative transcription factor MYB/SANT family OS=Medicago truncatula OX=3880 GN=MtrunA17_Chr1g0162081 PE=4 SV=1	XP_024631467.1 transcription factor SRM1 [Medicago truncatula]	AT5G08520.1 | Symbols: | Duplicated homeodomain-like superfamily protein | chr5:2755470-2757741 REVERSE LENGTH=298	sp|Q9FNN6|SRM1_ARATH Transcription factor SRM1 OS=Arabidopsis thaliana OX=3702 GN=SRM1 PE=1 SV=1	NA
MedtrR108_hic.HiC_scaffold_1.1231	11569107	11569654	HiC_scaffold_1	RHN78126.1 putative glycine rich protein [Medicago truncatula]	Medtr1g033630.1 pacid=31092731 transcript=Medtr1g033630.1 locus=Medtr1g033630 ID=Medtr1g033630.1.JCVIMt4.0v1 annot-version=Mt4.0v1	tr|A0A072VGY5|A0A072VGY5_MEDTR Putative glycine rich protein OS=Medicago truncatula OX=3880 GN=25482626 PE=4 SV=1	XP_013466667.1 glycine-rich protein [Medicago truncatula]	NA	NA	NA
MedtrR108_hic.HiC_scaffold_1.1232	11573088	11588721	HiC_scaffold_1	RHN78128.1 hypothetical protein MtrunA17_Chr1g0162111 [Medicago truncatula]	Medtr1g033670.1 pacid=31094352 transcript=Medtr1g033670.1 locus=Medtr1g033670 ID=Medtr1g033670.1.JCVIMt4.0v1 annot-version=Mt4.0v1	tr|A0A072VFX9|A0A072VFX9_MEDTR Uncharacterized protein OS=Medicago truncatula OX=3880 GN=MTR_1g033670 PE=4 SV=1	XP_013466673.2 heterogeneous nuclear ribonucleoprotein A1 [Medicago truncatula]	NA	NA	NA
MedtrR108_hic.HiC_scaffold_1.1233	11594845	11595407	HiC_scaffold_1	RHN78129.1 putative glycine rich protein [Medicago truncatula]	Medtr1g033700.1 pacid=31097972 transcript=Medtr1g033700.1 locus=Medtr1g033700 ID=Medtr1g033700.1.JCVIMt4.0v1 annot-version=Mt4.0v1	tr|A0A396JIS7|A0A396JIS7_MEDTR Putative glycine rich protein OS=Medicago truncatula OX=3880 GN=MtrunA17_Chr1g0162121 PE=4 SV=1	XP_013466673.2 heterogeneous nuclear ribonucleoprotein A1 [Medicago truncatula]	NA	NA	NA
MedtrR108_hic.HiC_scaffold_1.1234	11601351	11602510	HiC_scaffold_1	RHN78129.1 putative glycine rich protein [Medicago truncatula]	Medtr1g033720.1 pacid=31098274 transcript=Medtr1g033720.1 locus=Medtr1g033720 ID=Medtr1g033720.1.JCVIMt4.0v1 annot-version=Mt4.0v1	tr|A0A072VRF4|A0A072VRF4_MEDTR Uncharacterized protein OS=Medicago truncatula OX=3880 GN=25482633 PE=4 SV=1	XP_013466674.1 heterogeneous nuclear ribonucleoprotein A1 [Medicago truncatula]	NA	NA	NA
MedtrR108_hic.HiC_scaffold_1.1235	11611958	11613182	HiC_scaffold_1	RHN78129.1 putative glycine rich protein [Medicago truncatula]	Medtr1g033730.1 pacid=31098644 transcript=Medtr1g033730.1 locus=Medtr1g033730 ID=Medtr1g033730.1.JCVIMt4.0v1 annot-version=Mt4.0v1	tr|A0A072VGI3|A0A072VGI3_MEDTR Uncharacterized protein OS=Medicago truncatula OX=3880 GN=25482634 PE=4 SV=1	XP_013466675.1 neuropeptide-like protein 33 [Medicago truncatula]	NA	NA	NA
MedtrR108_hic.HiC_scaffold_1.1236	11615479	11619200	HiC_scaffold_1	RHN78133.1 putative DNA-binding pseudobarrel domain-containing protein [Medicago truncatula]	Medtr1g033740.1 pacid=31096821 transcript=Medtr1g033740.1 locus=Medtr1g033740 ID=Medtr1g033740.1.JCVIMt4.0v1 annot-version=Mt4.0v1	tr|A0A072VFY6|A0A072VFY6_MEDTR Uncharacterized protein OS=Medicago truncatula OX=3880 GN=MTR_1g033740 PE=4 SV=1	XP_024630307.1 B3 domain-containing transcription factor VRN1-like [Medicago truncatula]	NA	NA	NA
MedtrR108_hic.HiC_scaffold_1.1237	11620120	11621568	HiC_scaffold_1	RHN78134.1 putative GRAM domain-containing protein [Medicago truncatula]	Medtr1g033750.1 pacid=31096036 transcript=Medtr1g033750.1 locus=Medtr1g033750 ID=Medtr1g033750.1.JCVIMt4.0v1 annot-version=Mt4.0v1	tr|A0A072VGZ4|A0A072VGZ4_MEDTR GRAM domain protein/ABA-responsive-like protein OS=Medicago truncatula OX=3880 GN=25482636 PE=3 SV=1	XP_013466677.1 GEM-like protein 4 [Medicago truncatula]	AT5G08350.1 | Symbols: | GRAM domain-containing protein / ABA-responsive protein-related | chr5:2686417-2687175 REVERSE LENGTH=222	sp|Q9FTA0|GEML4_ARATH GEM-like protein 4 OS=Arabidopsis thaliana OX=3702 GN=At5g08350 PE=2 SV=1	NA
MedtrR108_hic.HiC_scaffold_1.1238	11624366	11624989	HiC_scaffold_1	RHN78177.1 putative pentatricopeptide [Medicago truncatula]	Medtr1g034440.1 pacid=31092857 transcript=Medtr1g034440.1 locus=Medtr1g034440 ID=Medtr1g034440.1.JCVIMt4.0v1 annot-version=Mt4.0v1	tr|A0A072VRM3|A0A072VRM3_MEDTR PPR superfamily protein OS=Medicago truncatula OX=3880 GN=25482689 PE=4 SV=1	XP_013466734.2 pentatricopeptide repeat-containing protein At1g63080, mitochondrial [Medicago truncatula]	NA	NA	NA
MedtrR108_hic.HiC_scaffold_1.1239	11633541	11637159	HiC_scaffold_1	RHN78136.1 putative thebaine 6-O-demethylase [Medicago truncatula]	Medtr1g033810.1 pacid=31096403 transcript=Medtr1g033810.1 locus=Medtr1g033810 ID=Medtr1g033810.1.JCVIMt4.0v1 annot-version=Mt4.0v1	tr|A0A072VFZ2|A0A072VFZ2_MEDTR 2OG-Fe(II) oxygenase family oxidoreductase OS=Medicago truncatula OX=3880 GN=25482640 PE=3 SV=1	XP_013466681.1 protein SRG1 [Medicago truncatula]	AT4G25300.1 | Symbols: | 2-oxoglutarate (2OG) and Fe(II)-dependent oxygenase superfamily protein | chr4:12945263-12946642 FORWARD LENGTH=356	sp|Q39224|SRG1_ARATH Protein SRG1 OS=Arabidopsis thaliana OX=3702 GN=SRG1 PE=2 SV=1	NA
MedtrR108_hic.HiC_scaffold_1.124	1209738	1210969	HiC_scaffold_1	RHN77532.1 putative transcription factor interactor and regulator Znf-B family [Medicago truncatula]	Medtr1g023260.1 pacid=31096058 transcript=Medtr1g023260.1 locus=Medtr1g023260 ID=Medtr1g023260.1.JCVIMt4.0v1 annot-version=Mt4.0v1	tr|B7FII1|B7FII1_MEDTR Putative transcription factor interactor and regulator Znf-B family OS=Medicago truncatula OX=3880 GN=11428057 PE=2 SV=1	XP_024631182.1 B-box zinc finger protein 21 [Medicago truncatula]	AT1G75540.1 | Symbols: STH2 | salt tolerance homolog2 | chr1:28366059-28367398 FORWARD LENGTH=331	sp|Q9LQZ7|BBX21_ARATH B-box zinc finger protein 21 OS=Arabidopsis thaliana OX=3702 GN=BBX21 PE=1 SV=1	NA
MedtrR108_hic.HiC_scaffold_1.1240	11641812	11642428	HiC_scaffold_1	NA	Lj1g0015716.1 pacid=44916023 transcript=Lj1g0015716.1 locus=Lj1g0015716 ID=Lj1g0015716.1.Lj1.0v1 annot-version=Lj1.0v1	tr|A0A2K3L1D4|A0A2K3L1D4_TRIPR Protein FAR1-RELATED SEQUENCE OS=Trifolium pratense OX=57577 GN=L195_g028240 PE=3 SV=1	XP_027348087.1 protein FAR1-RELATED SEQUENCE 3-like [Abrus precatorius]	NA	NA	NA
MedtrR108_hic.HiC_scaffold_1.1241	11650986	11657597	HiC_scaffold_1	RHN78137.1 hypothetical protein MtrunA17_Chr1g0162201 [Medicago truncatula]	Medtr1g033830.1 pacid=31097982 transcript=Medtr1g033830.1 locus=Medtr1g033830 ID=Medtr1g033830.1.JCVIMt4.0v1 annot-version=Mt4.0v1	tr|A0A072VRG4|A0A072VRG4_MEDTR Tobamovirus multiplication-like protein OS=Medicago truncatula OX=3880 GN=25482642 PE=3 SV=1	XP_013466683.1 tobamovirus multiplication protein 3 [Medicago truncatula]	AT2G02180.1 | Symbols: TOM3 | tobamovirus multiplication protein 3 | chr2:560976-562961 FORWARD LENGTH=303	sp|Q9ZUM2|TOM3_ARATH Tobamovirus multiplication protein 3 OS=Arabidopsis thaliana OX=3702 GN=TOM3 PE=1 SV=2	NA
MedtrR108_hic.HiC_scaffold_1.1242	11660091	11661908	HiC_scaffold_1	RHN78138.1 putative tetratricopeptide-like helical domain-containing protein [Medicago truncatula]	Medtr1g033840.1 pacid=31095460 transcript=Medtr1g033840.1 locus=Medtr1g033840 ID=Medtr1g033840.1.JCVIMt4.0v1 annot-version=Mt4.0v1	tr|A0A072VGJ5|A0A072VGJ5_MEDTR PPR containing plant-like protein OS=Medicago truncatula OX=3880 GN=25482643 PE=4 SV=1	XP_013466685.1 pentatricopeptide repeat-containing protein At5g13770, chloroplastic [Medicago truncatula]	AT5G13770.1 | Symbols: | Pentatricopeptide repeat (PPR-like) superfamily protein | chr5:4445461-4447290 FORWARD LENGTH=609	sp|Q66GP4|PP379_ARATH Pentatricopeptide repeat-containing protein At5g13770, chloroplastic OS=Arabidopsis thaliana OX=3702 GN=At5g13770 PE=2 SV=1	NA
MedtrR108_hic.HiC_scaffold_1.1243	11662873	11664354	HiC_scaffold_1	RHN78139.1 hypothetical protein MtrunA17_Chr1g0162231 [Medicago truncatula]	Medtr1g033850.1 pacid=31100154 transcript=Medtr1g033850.1 locus=Medtr1g033850 ID=Medtr1g033850.1.JCVIMt4.0v1 annot-version=Mt4.0v1	tr|A0A072VFZ8|A0A072VFZ8_MEDTR Transmembrane protein, putative OS=Medicago truncatula OX=3880 GN=MTR_1g033850 PE=4 SV=1	XP_004498223.1 CASP-like protein 1C1 [Cicer arietinum]	NA	sp|G7KGQ4|CASP1_MEDTR Casparian strip membrane protein 1 OS=Medicago truncatula OX=3880 GN=MTR_5g041900 PE=3 SV=1	NA
MedtrR108_hic.HiC_scaffold_1.1244	11666450	11667592	HiC_scaffold_1	RHN78140.1 putative ANTH domain-containing protein [Medicago truncatula]	Medtr1g033880.1 pacid=31097031 transcript=Medtr1g033880.1 locus=Medtr1g033880 ID=Medtr1g033880.1.JCVIMt4.0v1 annot-version=Mt4.0v1	tr|A0A072VH04|A0A072VH04_MEDTR ENTH/ANTH/VHS superfamily protein OS=Medicago truncatula OX=3880 GN=25482645 PE=4 SV=1	XP_013466687.2 putative clathrin assembly protein At1g25240 [Medicago truncatula]	AT1G25240.1 | Symbols: | ENTH/VHS/GAT family protein | chr1:8845231-8846361 FORWARD LENGTH=376	sp|Q9FRH3|CAP13_ARATH Putative clathrin assembly protein At1g25240 OS=Arabidopsis thaliana OX=3702 GN=At1g25240 PE=3 SV=1	NA
MedtrR108_hic.HiC_scaffold_1.1245	11676609	11677448	HiC_scaffold_1	RHN78141.1 hypothetical protein MtrunA17_Chr1g0162251 [Medicago truncatula]	Medtr1g033900.1 pacid=31096564 transcript=Medtr1g033900.1 locus=Medtr1g033900 ID=Medtr1g033900.1.JCVIMt4.0v1 annot-version=Mt4.0v1	tr|A0A072VRH0|A0A072VRH0_MEDTR DUF1645 family protein OS=Medicago truncatula OX=3880 GN=MTR_1g033900 PE=4 SV=1	XP_024629232.1 uncharacterized protein LOC25482647 [Medicago truncatula]	AT2G15760.1 | Symbols: | Protein of unknown function (DUF1645) | chr2:6865807-6866754 REVERSE LENGTH=315	NA	NA
MedtrR108_hic.HiC_scaffold_1.1246	11679316	11679801	HiC_scaffold_1	RHN80516.1 hypothetical protein MtrunA17_Chr1g0189141 [Medicago truncatula]	Medtr1g033920.1 pacid=31097198 transcript=Medtr1g033920.1 locus=Medtr1g033920 ID=Medtr1g033920.1.JCVIMt4.0v1 annot-version=Mt4.0v1	tr|A0A072VG02|A0A072VG02_MEDTR Uncharacterized protein OS=Medicago truncatula OX=3880 GN=MTR_1g033920 PE=4 SV=1	NA	NA	NA	NA
MedtrR108_hic.HiC_scaffold_1.1247	11683139	11683589	HiC_scaffold_1	RHN78142.1 hypothetical protein MtrunA17_Chr1g0162261 [Medicago truncatula]	Medtr1g033930.1 pacid=31092527 transcript=Medtr1g033930.1 locus=Medtr1g033930 ID=Medtr1g033930.1.JCVIMt4.0v1 annot-version=Mt4.0v1	tr|A0A072VH11|A0A072VH11_MEDTR Uncharacterized protein OS=Medicago truncatula OX=3880 GN=25482650 PE=4 SV=1	XP_013466692.1 uncharacterized protein LOC25482650 [Medicago truncatula]	NA	NA	NA
MedtrR108_hic.HiC_scaffold_1.1248	11702896	11704536	HiC_scaffold_1	RHN78144.1 putative tetratricopeptide-like helical domain-containing protein [Medicago truncatula]	Medtr1g033960.1 pacid=31095477 transcript=Medtr1g033960.1 locus=Medtr1g033960 ID=Medtr1g033960.1.JCVIMt4.0v1 annot-version=Mt4.0v1	tr|A0A072VGK6|A0A072VGK6_MEDTR PPR containing plant-like protein OS=Medicago truncatula OX=3880 GN=25482653 PE=4 SV=1	XP_013466695.1 pentatricopeptide repeat-containing protein At5g39710 [Medicago truncatula]	AT5G39710.1 | Symbols: EMB2745 | Tetratricopeptide repeat (TPR)-like superfamily protein | chr5:15895729-15897972 FORWARD LENGTH=747	sp|Q9FIX3|PP407_ARATH Pentatricopeptide repeat-containing protein At5g39710 OS=Arabidopsis thaliana OX=3702 GN=EMB2745 PE=2 SV=1	NA
MedtrR108_hic.HiC_scaffold_1.1249	11704816	11716156	HiC_scaffold_1	RHN78145.1 hypothetical protein MtrunA17_Chr1g0162291 [Medicago truncatula]	Medtr1g034000.1 pacid=31096888 transcript=Medtr1g034000.1 locus=Medtr1g034000 ID=Medtr1g034000.1.JCVIMt4.0v1 annot-version=Mt4.0v1	tr|A0A072VFC8|A0A072VFC8_MEDTR Armadillo/beta-catenin-like repeat protein OS=Medicago truncatula OX=3880 GN=25482656 PE=4 SV=1	XP_013466698.1 armadillo repeat-containing protein 6 [Medicago truncatula]	AT4G33945.1 | Symbols: | ARM repeat superfamily protein | chr4:16268119-16270514 FORWARD LENGTH=464	NA	NA
MedtrR108_hic.HiC_scaffold_1.125	1234382	1235863	HiC_scaffold_1	RHN77531.1 putative transcription factor STY-LRP1 family [Medicago truncatula]	Tp57577_TGAC_v2_mRNA31512 pacid=35979888 transcript=Tp57577_TGAC_v2_mRNA31512 locus=Tp57577_TGAC_v2_gene30480 ID=Tp57577_TGAC_v2_mRNA31512.v2 annot-version=v2	tr|A0A396JLJ5|A0A396JLJ5_MEDTR Putative transcription factor STY-LRP1 family OS=Medicago truncatula OX=3880 GN=MtrunA17_Chr1g0155791 PE=3 SV=1	XP_003589349.3 LOW QUALITY PROTEIN: protein SHI RELATED SEQUENCE 5 [Medicago truncatula]	AT3G51060.1 | Symbols: STY1, SRS1 | Lateral root primordium (LRP) protein-related | chr3:18964606-18966130 FORWARD LENGTH=370	sp|K4B6C9|EOT1_SOLLC Protein EXPRESSION OF TERPENOIDS 1 OS=Solanum lycopersicum OX=4081 GN=EOT1 PE=2 SV=1	NA
MedtrR108_hic.HiC_scaffold_1.1250	11724082	11726593	HiC_scaffold_1	RHN78146.1 putative protein kinase CAMK-OST1L family [Medicago truncatula]	Medtr1g034030.1 pacid=31099968 transcript=Medtr1g034030.1 locus=Medtr1g034030 ID=Medtr1g034030.1.JCVIMt4.0v1 annot-version=Mt4.0v1	tr|A0A072VGL4|A0A072VGL4_MEDTR Sucrose nonfermenting 1(SNF1)-related kinase OS=Medicago truncatula OX=3880 GN=25482657 PE=3 SV=1	XP_013466699.1 serine/threonine-protein kinase SRK2E [Medicago truncatula]	AT4G33950.1 | Symbols: OST1, SNRK2-6, SRK2E, SNRK2.6, P44, ATOST1 | Protein kinase superfamily protein | chr4:16272364-16274657 FORWARD LENGTH=362	sp|Q940H6|SRK2E_ARATH Serine/threonine-protein kinase SRK2E OS=Arabidopsis thaliana OX=3702 GN=SRK2E PE=1 SV=1	K14498
MedtrR108_hic.HiC_scaffold_1.1251	11729184	11735018	HiC_scaffold_1	RHN78147.1 hypothetical protein MtrunA17_Chr1g0162311 [Medicago truncatula]	Medtr1g034050.1 pacid=31098708 transcript=Medtr1g034050.1 locus=Medtr1g034050 ID=Medtr1g034050.1.JCVIMt4.0v1 annot-version=Mt4.0v1	tr|A0A072VH25|A0A072VH25_MEDTR Embryo defective 1273 protein, putative OS=Medicago truncatula OX=3880 GN=25482659 PE=4 SV=1	XP_013466702.1 uncharacterized protein LOC25482659 [Medicago truncatula]	AT1G49510.1 | Symbols: emb1273 | embryo defective 1273 | chr1:18327026-18328147 FORWARD LENGTH=240	NA	NA
MedtrR108_hic.HiC_scaffold_1.1252	11747922	11750429	HiC_scaffold_1	RHN78150.1 putative oxidoreductase [Medicago truncatula]	Medtr1g034120.1 pacid=31095573 transcript=Medtr1g034120.1 locus=Medtr1g034120 ID=Medtr1g034120.1.JCVIMt4.0v1 annot-version=Mt4.0v1	tr|A0A072VG19|A0A072VG19_MEDTR Gibberellin 2-beta-dioxygenase OS=Medicago truncatula OX=3880 GN=25482663 PE=3 SV=1	XP_013466706.1 flavonol synthase/flavanone 3-hydroxylase [Medicago truncatula]	AT3G19000.1 | Symbols: | 2-oxoglutarate (2OG) and Fe(II)-dependent oxygenase superfamily protein | chr3:6553668-6554987 REVERSE LENGTH=352	sp|Q9ZSA8|DLO1_ARATH Protein DMR6-LIKE OXYGENASE 1 OS=Arabidopsis thaliana OX=3702 GN=DLO1 PE=1 SV=1	NA
MedtrR108_hic.HiC_scaffold_1.1253	11759267	11762138	HiC_scaffold_1	RHN78151.1 putative flavanone 3-dioxygenase [Medicago truncatula]	Medtr1g034140.1 pacid=31098627 transcript=Medtr1g034140.1 locus=Medtr1g034140 ID=Medtr1g034140.1.JCVIMt4.0v1 annot-version=Mt4.0v1	tr|A0A072VFD7|A0A072VFD7_MEDTR Putative flavanone 3-dioxygenase OS=Medicago truncatula OX=3880 GN=25482665 PE=3 SV=1	XP_013466708.1 protein DMR6-LIKE OXYGENASE 2 isoform X1 [Medicago truncatula]	AT3G19000.1 | Symbols: | 2-oxoglutarate (2OG) and Fe(II)-dependent oxygenase superfamily protein | chr3:6553668-6554987 REVERSE LENGTH=352	sp|Q9ZSA7|DLO2_ARATH Protein DMR6-LIKE OXYGENASE 2 OS=Arabidopsis thaliana OX=3702 GN=DLO2 PE=2 SV=1	NA
MedtrR108_hic.HiC_scaffold_1.1254	11764032	11769703	HiC_scaffold_1	RHN78152.1 hypothetical protein MtrunA17_Chr1g0162381 [Medicago truncatula]	Medtr1g034170.1 pacid=31100141 transcript=Medtr1g034170.1 locus=Medtr1g034170 ID=Medtr1g034170.1.JCVIMt4.0v1 annot-version=Mt4.0v1	tr|A0A072VH38|A0A072VH38_MEDTR Uncharacterized protein OS=Medicago truncatula OX=3880 GN=25482668 PE=4 SV=1	XP_013466710.1 uncharacterized protein LOC25482668 [Medicago truncatula]	AT2G15860.1 | Symbols: | unknown protein; FUNCTIONS IN: molecular_function unknown; INVOLVED IN: biological_process unknown; LOCATED IN: cellular_component unknown; EXPRESSED IN: 24 plant structures; EXPRESSED DURING: 13 growth stages; Has 30201 Blast hits to 17322 proteins in 780 species: Archae - 12; Bacteria - 1396; Metazoa - 17338; Fungi - 3422; Plants - 5037; Viruses - 0; Other Eukaryotes - …	NA	NA
MedtrR108_hic.HiC_scaffold_1.1255	11773448	11775883	HiC_scaffold_1	RHN78153.1 putative leucine-rich repeat-containing, plant-type, leucine-rich repeat domain, L [Medicago truncatula]	Medtr1g034180.1 pacid=31094667 transcript=Medtr1g034180.1 locus=Medtr1g034180 ID=Medtr1g034180.1.JCVIMt4.0v1 annot-version=Mt4.0v1	tr|A0A396JPG7|A0A396JPG7_MEDTR Putative leucine-rich repeat-containing, plant-type, leucine-rich repeat domain, L OS=Medicago truncatula OX=3880 GN=MtrunA17_Chr1g0162391 PE=4 SV=1	XP_013466713.1 pollen-specific leucine-rich repeat extensin-like protein 3 [Medicago truncatula]	AT2G15880.1 | Symbols: | Leucine-rich repeat (LRR) family protein | chr2:6918039-6920319 REVERSE LENGTH=727	sp|Q9XIL9|PLRX3_ARATH Pollen-specific leucine-rich repeat extensin-like protein 3 OS=Arabidopsis thaliana OX=3702 GN=PEX3 PE=2 SV=1	NA
MedtrR108_hic.HiC_scaffold_1.1256	11779275	11789607	HiC_scaffold_1	RHN78154.1 putative Phox domain, sorting nexin [Medicago truncatula]	Medtr1g034190.1 pacid=31098874 transcript=Medtr1g034190.1 locus=Medtr1g034190 ID=Medtr1g034190.1.JCVIMt4.0v1 annot-version=Mt4.0v1	tr|A0A072VRJ8|A0A072VRJ8_MEDTR Sorting nexin carboxy-terminal protein OS=Medicago truncatula OX=3880 GN=25482670 PE=3 SV=1	XP_013466714.1 uncharacterized protein LOC25482670 [Medicago truncatula]	AT2G15900.1 | Symbols: | Phox-associated domain;Phox-like;Sorting nexin, C-terminal | chr2:6927390-6932535 FORWARD LENGTH=994	sp|Q9H3E2|SNX25_HUMAN Sorting nexin-25 OS=Homo sapiens OX=9606 GN=SNX25 PE=1 SV=2	K17925
MedtrR108_hic.HiC_scaffold_1.1257	11795762	11798720	HiC_scaffold_1	RHN78158.1 putative transcription factor B3-Domain family [Medicago truncatula]	Medtr1g034210.1 pacid=31097162 transcript=Medtr1g034210.1 locus=Medtr1g034210 ID=Medtr1g034210.1.JCVIMt4.0v1 annot-version=Mt4.0v1	tr|A0A072VG30|A0A072VG30_MEDTR B3 domain transcription factor VRN1-like protein OS=Medicago truncatula OX=3880 GN=25482671 PE=4 SV=1	XP_024632331.1 B3 domain-containing transcription factor VRN1 isoform X1 [Medicago truncatula]	AT3G18990.1 | Symbols: VRN1, REM39 | AP2/B3-like transcriptional factor family protein | chr3:6549077-6551568 REVERSE LENGTH=341	sp|Q8L3W1|VRN1_ARATH B3 domain-containing transcription factor VRN1 OS=Arabidopsis thaliana OX=3702 GN=VRN1 PE=1 SV=1	NA
MedtrR108_hic.HiC_scaffold_1.1258	11802633	11805159	HiC_scaffold_1	RHN78156.1 putative transcription factor B3-Domain family [Medicago truncatula]	Medtr1g034240.1 pacid=31093750 transcript=Medtr1g034240.1 locus=Medtr1g034240 ID=Medtr1g034240.1.JCVIMt4.0v1 annot-version=Mt4.0v1	tr|A0A396JIV8|A0A396JIV8_MEDTR Putative transcription factor B3-Domain family OS=Medicago truncatula OX=3880 GN=MtrunA17_Chr1g0162421 PE=4 SV=1	XP_013466718.1 B3 domain-containing transcription factor VRN1 [Medicago truncatula]	AT3G18990.1 | Symbols: VRN1, REM39 | AP2/B3-like transcriptional factor family protein | chr3:6549077-6551568 REVERSE LENGTH=341	sp|Q8L3W1|VRN1_ARATH B3 domain-containing transcription factor VRN1 OS=Arabidopsis thaliana OX=3702 GN=VRN1 PE=1 SV=1	NA
MedtrR108_hic.HiC_scaffold_1.1259	11817501	11819228	HiC_scaffold_1	RHN78155.1 putative transcription factor B3-Domain family [Medicago truncatula]	Medtr1g034210.1 pacid=31097162 transcript=Medtr1g034210.1 locus=Medtr1g034210 ID=Medtr1g034210.1.JCVIMt4.0v1 annot-version=Mt4.0v1	tr|A0A072VG30|A0A072VG30_MEDTR B3 domain transcription factor VRN1-like protein OS=Medicago truncatula OX=3880 GN=25482671 PE=4 SV=1	XP_024632331.1 B3 domain-containing transcription factor VRN1 isoform X1 [Medicago truncatula]	AT3G18990.1 | Symbols: VRN1, REM39 | AP2/B3-like transcriptional factor family protein | chr3:6549077-6551568 REVERSE LENGTH=341	sp|Q8L3W1|VRN1_ARATH B3 domain-containing transcription factor VRN1 OS=Arabidopsis thaliana OX=3702 GN=VRN1 PE=1 SV=1	NA
MedtrR108_hic.HiC_scaffold_1.126	1252989	1255407	HiC_scaffold_1	RHN77530.1 Cysteine proteinase 15A [Medicago truncatula]	Medtr1g023210.1 pacid=31094491 transcript=Medtr1g023210.1 locus=Medtr1g023210 ID=Medtr1g023210.1.JCVIMt4.0v1 annot-version=Mt4.0v1	tr|A0A396JH07|A0A396JH07_MEDTR Cysteine proteinase 15A OS=Medicago truncatula OX=3880 GN=MtrunA17_Chr1g0155781 PE=3 SV=1	XP_003589348.1 cysteine proteinase 15A [Medicago truncatula]	AT4G39090.1 | Symbols: RD19, RD19A | Papain family cysteine protease | chr4:18215826-18217326 REVERSE LENGTH=368	sp|P25804|CYSP_PEA Cysteine proteinase 15A OS=Pisum sativum OX=3888 PE=2 SV=1	K01373
MedtrR108_hic.HiC_scaffold_1.1260	11828763	11829032	HiC_scaffold_1	NA	Medtr1g034200.1 pacid=31100789 transcript=Medtr1g034200.1 locus=Medtr1g034200 ID=Medtr1g034200.1.JCVIMt4.0v1 annot-version=Mt4.0v1	NA	NA	NA	NA	NA
MedtrR108_hic.HiC_scaffold_1.1261	11829648	11833972	HiC_scaffold_1	RHN78155.1 putative transcription factor B3-Domain family [Medicago truncatula]	Medtr1g034210.1 pacid=31097162 transcript=Medtr1g034210.1 locus=Medtr1g034210 ID=Medtr1g034210.1.JCVIMt4.0v1 annot-version=Mt4.0v1	tr|A0A072VG30|A0A072VG30_MEDTR B3 domain transcription factor VRN1-like protein OS=Medicago truncatula OX=3880 GN=25482671 PE=4 SV=1	XP_024632331.1 B3 domain-containing transcription factor VRN1 isoform X1 [Medicago truncatula]	AT3G18990.1 | Symbols: VRN1, REM39 | AP2/B3-like transcriptional factor family protein | chr3:6549077-6551568 REVERSE LENGTH=341	sp|Q8L3W1|VRN1_ARATH B3 domain-containing transcription factor VRN1 OS=Arabidopsis thaliana OX=3702 GN=VRN1 PE=1 SV=1	NA
MedtrR108_hic.HiC_scaffold_1.1262	11847105	11847527	HiC_scaffold_1	RHN43716.1 putative RNA-directed DNA polymerase [Medicago truncatula]	Medtr1g034230.1 pacid=31098838 transcript=Medtr1g034230.1 locus=Medtr1g034230 ID=Medtr1g034230.1.JCVIMt4.0v1 annot-version=Mt4.0v1	tr|A0A072VH45|A0A072VH45_MEDTR Uncharacterized protein OS=Medicago truncatula OX=3880 GN=MTR_1g034230 PE=4 SV=1	XP_019439043.1 PREDICTED: uncharacterized protein LOC109344742 [Lupinus angustifolius]	NA	NA	NA
MedtrR108_hic.HiC_scaffold_1.1263	11849524	11852869	HiC_scaffold_1	RHN78158.1 putative transcription factor B3-Domain family [Medicago truncatula]	Medtr1g034240.1 pacid=31093750 transcript=Medtr1g034240.1 locus=Medtr1g034240 ID=Medtr1g034240.1.JCVIMt4.0v1 annot-version=Mt4.0v1	tr|A0A072VFE7|A0A072VFE7_MEDTR B3 domain transcription factor VRN1-like protein OS=Medicago truncatula OX=3880 GN=25482673 PE=4 SV=1	XP_013466718.1 B3 domain-containing transcription factor VRN1 [Medicago truncatula]	AT3G18990.1 | Symbols: VRN1, REM39 | AP2/B3-like transcriptional factor family protein | chr3:6549077-6551568 REVERSE LENGTH=341	sp|Q8L3W1|VRN1_ARATH B3 domain-containing transcription factor VRN1 OS=Arabidopsis thaliana OX=3702 GN=VRN1 PE=1 SV=1	NA
MedtrR108_hic.HiC_scaffold_1.1264	11860152	11860535	HiC_scaffold_1	RHN78160.1 putative PetM of cytochrome b6/f complex subunit 7 [Medicago truncatula]	Medtr1g034260.1 pacid=31098220 transcript=Medtr1g034260.1 locus=Medtr1g034260 ID=Medtr1g034260.1.JCVIMt4.0v1 annot-version=Mt4.0v1	tr|B7FM90|B7FM90_MEDTR Cytochrome b6f complex subunit (PetM), putative OS=Medicago truncatula OX=3880 GN=25482675 PE=2 SV=1	XP_013466720.1 uncharacterized protein LOC25482675 [Medicago truncatula]	AT2G26500.2 | Symbols: | cytochrome b6f complex subunit (petM), putative | chr2:11270370-11270747 FORWARD LENGTH=125	sp|P80883|PETM_SPIOL Cytochrome b6-f complex subunit 7 (Fragment) OS=Spinacia oleracea OX=3562 GN=petM PE=1 SV=1	NA
MedtrR108_hic.HiC_scaffold_1.1265	11875799	11880277	HiC_scaffold_1	RHN78169.1 putative guanine nucleotide binding protein (G-protein), alpha subunit [Medicago truncatula]	Medtr1g034300.2 pacid=31096390 transcript=Medtr1g034300.2 locus=Medtr1g034300 ID=Medtr1g034300.2.JCVIMt4.0v1 annot-version=Mt4.0v1	tr|A0A072VFF3|A0A072VFF3_MEDTR Extra-large GTP-binding protein OS=Medicago truncatula OX=3880 GN=25482678 PE=4 SV=1	XP_013466724.1 extra-large guanine nucleotide-binding protein 1 isoform X1 [Medicago truncatula]	AT2G23460.1 | Symbols: XLG1, ATXLG1 | extra-large G-protein 1 | chr2:9995699-9998945 FORWARD LENGTH=888	sp|O80462|XLG1_ARATH Extra-large guanine nucleotide-binding protein 1 OS=Arabidopsis thaliana OX=3702 GN=XLG1 PE=1 SV=2	NA
MedtrR108_hic.HiC_scaffold_1.1266	11886106	11888423	HiC_scaffold_1	RHN57546.1 putative transcription factor FAR family [Medicago truncatula]	Lj5g0021168.1 pacid=44925232 transcript=Lj5g0021168.1 locus=Lj5g0021168 ID=Lj5g0021168.1.Lj1.0v1 annot-version=Lj1.0v1	tr|A2Q1A1|A2Q1A1_MEDTR Protein FAR1-RELATED SEQUENCE OS=Medicago truncatula OX=3880 GN=MtrDRAFT_AC148396g8v2 PE=3 SV=1	XP_024634541.1 protein FAR1-RELATED SEQUENCE 5-like [Medicago truncatula]	NA	NA	NA
MedtrR108_hic.HiC_scaffold_1.1267	11896303	11898956	HiC_scaffold_1	RHN78170.1 putative cytochrome P450 [Medicago truncatula]	Medtr1g034320.1 pacid=31100091 transcript=Medtr1g034320.1 locus=Medtr1g034320 ID=Medtr1g034320.1.JCVIMt4.0v1 annot-version=Mt4.0v1	tr|Q7X9B2|Q7X9B2_MEDTR 9/13 hydroperoxide lyase OS=Medicago truncatula OX=3880 GN=hpl2 PE=2 SV=1	XP_013466725.1 allene oxide synthase 3 [Medicago truncatula]	AT5G42650.1 | Symbols: AOS, CYP74A, DDE2 | allene oxide synthase | chr5:17097803-17099359 REVERSE LENGTH=518	sp|Q8GZP5|AOS3_SOLLC Allene oxide synthase 3 OS=Solanum lycopersicum OX=4081 GN=AOS3 PE=1 SV=1	K01723
MedtrR108_hic.HiC_scaffold_1.1268	11912534	11916285	HiC_scaffold_1	RHN78170.1 putative cytochrome P450 [Medicago truncatula]	Medtr1g034330.1 pacid=31094769 transcript=Medtr1g034330.1 locus=Medtr1g034330 ID=Medtr1g034330.1.JCVIMt4.0v1 annot-version=Mt4.0v1	tr|A0A072VG42|A0A072VG42_MEDTR Fatty acid hydroperoxide lyase OS=Medicago truncatula OX=3880 GN=25482680 PE=4 SV=1	XP_013466726.1 allene oxide synthase 3 [Medicago truncatula]	AT5G42650.1 | Symbols: AOS, CYP74A, DDE2 | allene oxide synthase | chr5:17097803-17099359 REVERSE LENGTH=518	sp|Q8GZP5|AOS3_SOLLC Allene oxide synthase 3 OS=Solanum lycopersicum OX=4081 GN=AOS3 PE=1 SV=1	K01723
MedtrR108_hic.HiC_scaffold_1.1269	11919440	11921433	HiC_scaffold_1	RHN78173.1 putative cold-regulated 413 protein [Medicago truncatula]	Medtr1g034340.1 pacid=31098676 transcript=Medtr1g034340.1 locus=Medtr1g034340 ID=Medtr1g034340.1.JCVIMt4.0v1 annot-version=Mt4.0v1	tr|A0A072VH55|A0A072VH55_MEDTR Cold acclimation protein WCOR413 OS=Medicago truncatula OX=3880 GN=25482681 PE=3 SV=1	XP_013466727.1 cold-regulated 413 plasma membrane protein 1 [Medicago truncatula]	AT2G15970.1 | Symbols: COR413-PM1, WCOR413, WCOR413-LIKE, ATCOR413-PM1, FL3-5A3, ATCYP19 | cold regulated 413 plasma membrane 1 | chr2:6950163-6951012 FORWARD LENGTH=197	sp|Q9XIM7|CRPM1_ARATH Cold-regulated 413 plasma membrane protein 1 OS=Arabidopsis thaliana OX=3702 GN=COR413PM1 PE=2 SV=1	NA
MedtrR108_hic.HiC_scaffold_1.127	1260670	1268573	HiC_scaffold_1	RHN77529.1 Eukaryotic translation initiation factor 3 subunit C [Medicago truncatula]	Medtr1g023190.1 pacid=31099963 transcript=Medtr1g023190.1 locus=Medtr1g023190 ID=Medtr1g023190.1.JCVIMt4.0v1 annot-version=Mt4.0v1	tr|A0A396JH34|A0A396JH34_MEDTR Eukaryotic translation initiation factor 3 subunit C OS=Medicago truncatula OX=3880 GN=MtrunA17_Chr1g0155771 PE=3 SV=1	XP_003589347.2 eukaryotic translation initiation factor 3 subunit C [Medicago truncatula]	AT3G56150.1 | Symbols: EIF3C, ATEIF3C-1, EIF3C-1, ATTIF3C1, TIF3C1 | eukaryotic translation initiation factor 3C | chr3:20833790-20836820 REVERSE LENGTH=900	sp|Q9XHM1|EIF3C_MEDTR Eukaryotic translation initiation factor 3 subunit C OS=Medicago truncatula OX=3880 GN=TIF3C1 PE=2 SV=1	K03252
MedtrR108_hic.HiC_scaffold_1.1270	11923279	11925435	HiC_scaffold_1	RHN78174.1 putative cold-regulated 413 protein [Medicago truncatula]	Medtr1g034350.1 pacid=31099659 transcript=Medtr1g034350.1 locus=Medtr1g034350 ID=Medtr1g034350.1.JCVIMt4.0v1 annot-version=Mt4.0v1	tr|A0A072VFF7|A0A072VFF7_MEDTR Cold acclimation protein WCOR413 OS=Medicago truncatula OX=3880 GN=MTR_1g034350 PE=3 SV=1	XP_024632863.1 cold-regulated 413 plasma membrane protein 1 [Medicago truncatula]	AT2G15970.1 | Symbols: COR413-PM1, WCOR413, WCOR413-LIKE, ATCOR413-PM1, FL3-5A3, ATCYP19 | cold regulated 413 plasma membrane 1 | chr2:6950163-6951012 FORWARD LENGTH=197	sp|Q9XIM7|CRPM1_ARATH Cold-regulated 413 plasma membrane protein 1 OS=Arabidopsis thaliana OX=3702 GN=COR413PM1 PE=2 SV=1	NA
MedtrR108_hic.HiC_scaffold_1.1271	11925954	11930989	HiC_scaffold_1	RHN78175.1 putative long-chain-fatty-acid--CoA ligase [Medicago truncatula]	Medtr1g034360.1 pacid=31097702 transcript=Medtr1g034360.1 locus=Medtr1g034360 ID=Medtr1g034360.1.JCVIMt4.0v1 annot-version=Mt4.0v1	tr|A0A072VRL7|A0A072VRL7_MEDTR Long-chain fatty acyl CoA ligase OS=Medicago truncatula OX=3880 GN=25482683 PE=4 SV=1	XP_013466729.1 long chain acyl-CoA synthetase 2 [Medicago truncatula]	AT1G49430.1 | Symbols: LACS2, LRD2 | long-chain acyl-CoA synthetase 2 | chr1:18291188-18295641 FORWARD LENGTH=665	sp|Q9XIA9|LACS2_ARATH Long chain acyl-CoA synthetase 2 OS=Arabidopsis thaliana OX=3702 GN=LACS2 PE=2 SV=1	K01897
MedtrR108_hic.HiC_scaffold_1.1272	11937448	11938635	HiC_scaffold_1	RHN78176.1 putative chromatin regulator PHD family [Medicago truncatula]	Medtr1g034390.1 pacid=31095830 transcript=Medtr1g034390.1 locus=Medtr1g034390 ID=Medtr1g034390.1.JCVIMt4.0v1 annot-version=Mt4.0v1	tr|A0A072VGQ1|A0A072VGQ1_MEDTR Cysteine/histidine-rich C1 domain protein OS=Medicago truncatula OX=3880 GN=25482684 PE=4 SV=1	XP_013466730.1 uncharacterized protein LOC25482684 [Medicago truncatula]	AT2G16050.1 | Symbols: | Cysteine/Histidine-rich C1 domain family protein | chr2:6980450-6981939 FORWARD LENGTH=243	NA	NA
MedtrR108_hic.HiC_scaffold_1.1273	11941747	11945593	HiC_scaffold_1	RHN78177.1 putative pentatricopeptide [Medicago truncatula]	Medtr1g034440.1 pacid=31092857 transcript=Medtr1g034440.1 locus=Medtr1g034440 ID=Medtr1g034440.1.JCVIMt4.0v1 annot-version=Mt4.0v1	tr|A0A072VRM3|A0A072VRM3_MEDTR PPR superfamily protein OS=Medicago truncatula OX=3880 GN=25482689 PE=4 SV=1	XP_013466734.2 pentatricopeptide repeat-containing protein At1g63080, mitochondrial [Medicago truncatula]	NA	NA	NA
MedtrR108_hic.HiC_scaffold_1.1274	11946649	11948297	HiC_scaffold_1	RHN78177.1 putative pentatricopeptide [Medicago truncatula]	Medtr1g034420.1 pacid=31098774 transcript=Medtr1g034420.1 locus=Medtr1g034420 ID=Medtr1g034420.1.JCVIMt4.0v1 annot-version=Mt4.0v1	tr|A0A072VH60|A0A072VH60_MEDTR PPR superfamily protein OS=Medicago truncatula OX=3880 GN=25482687 PE=4 SV=1	XP_013466732.1 pentatricopeptide repeat-containing protein At1g12775, mitochondrial [Medicago truncatula]	NA	NA	NA
MedtrR108_hic.HiC_scaffold_1.1275	11951627	11952856	HiC_scaffold_1	RHN78177.1 putative pentatricopeptide [Medicago truncatula]	Medtr1g034440.1 pacid=31092857 transcript=Medtr1g034440.1 locus=Medtr1g034440 ID=Medtr1g034440.1.JCVIMt4.0v1 annot-version=Mt4.0v1	tr|A0A072VRM3|A0A072VRM3_MEDTR PPR superfamily protein OS=Medicago truncatula OX=3880 GN=25482689 PE=4 SV=1	XP_013466734.2 pentatricopeptide repeat-containing protein At1g63080, mitochondrial [Medicago truncatula]	NA	NA	NA
MedtrR108_hic.HiC_scaffold_1.1276	11955290	11967160	HiC_scaffold_1	RHN78178.1 putative FAD/NAD(P)-binding domain-containing protein [Medicago truncatula]	Medtr1g034450.1 pacid=31099522 transcript=Medtr1g034450.1 locus=Medtr1g034450 ID=Medtr1g034450.1.JCVIMt4.0v1 annot-version=Mt4.0v1	tr|A0A072VG58|A0A072VG58_MEDTR Putative FAD/NAD(P)-binding domain-containing protein OS=Medicago truncatula OX=3880 GN=25482690 PE=4 SV=1	XP_013466735.1 pyridine nucleotide-disulfide oxidoreductase domain-containing protein 2 [Medicago truncatula]	AT5G49555.1 | Symbols: | FAD/NAD(P)-binding oxidoreductase family protein | chr5:20107411-20110602 REVERSE LENGTH=556	sp|Q3MHH6|PYRD2_BOVIN Pyridine nucleotide-disulfide oxidoreductase domain-containing protein 2 OS=Bos taurus OX=9913 GN=PYROXD2 PE=2 SV=1	NA
MedtrR108_hic.HiC_scaffold_1.1277	11970337	11971452	HiC_scaffold_1	RHN78179.1 hypothetical protein MtrunA17_Chr1g0162701 [Medicago truncatula]	Medtr1g034480.1 pacid=31096155 transcript=Medtr1g034480.1 locus=Medtr1g034480 ID=Medtr1g034480.1.JCVIMt4.0v1 annot-version=Mt4.0v1	tr|A0A072VH66|A0A072VH66_MEDTR UPF0496 plant-like protein OS=Medicago truncatula OX=3880 GN=25482692 PE=3 SV=1	XP_013466737.1 UPF0496 protein At4g34320 [Medicago truncatula]	AT4G34320.1 | Symbols: | Protein of unknown function (DUF677) | chr4:16422436-16423824 FORWARD LENGTH=374	sp|Q9SYZ7|U496A_ARATH UPF0496 protein At4g34320 OS=Arabidopsis thaliana OX=3702 GN=At4g34320 PE=2 SV=1	NA
MedtrR108_hic.HiC_scaffold_1.1278	11975738	11977520	HiC_scaffold_1	RHN78180.1 putative PPPDE putative peptidase domain-containing protein [Medicago truncatula]	Medtr1g034490.1 pacid=31093157 transcript=Medtr1g034490.1 locus=Medtr1g034490 ID=Medtr1g034490.1.JCVIMt4.0v1 annot-version=Mt4.0v1	tr|A0A072VFG8|A0A072VFG8_MEDTR PPPDE thiol peptidase family protein, putative OS=Medicago truncatula OX=3880 GN=25482693 PE=3 SV=1	XP_013466738.1 deSI-like protein At4g17486 [Medicago truncatula]	AT1G47740.1 | Symbols: | PPPDE putative thiol peptidase family protein | chr1:17567903-17569035 FORWARD LENGTH=279	sp|Q93VG8|PPDEX_ARATH DeSI-like protein At4g17486 OS=Arabidopsis thaliana OX=3702 GN=At4g17486 PE=2 SV=1	K22763
MedtrR108_hic.HiC_scaffold_1.1279	11983948	11988617	HiC_scaffold_1	RHN78181.1 putative transcription factor bZIP family [Medicago truncatula]	Medtr1g034500.1 pacid=31096369 transcript=Medtr1g034500.1 locus=Medtr1g034500 ID=Medtr1g034500.1.JCVIMt4.0v1 annot-version=Mt4.0v1	tr|A0A072VRN1|A0A072VRN1_MEDTR BZIP transcription factor OS=Medicago truncatula OX=3880 GN=25482694 PE=4 SV=1	XP_013466739.1 G-box-binding factor 1 [Medicago truncatula]	AT4G36730.2 | Symbols: GBF1 | G-box binding factor 1 | chr4:17309850-17311752 REVERSE LENGTH=313	sp|P42774|GBF1_ARATH G-box-binding factor 1 OS=Arabidopsis thaliana OX=3702 GN=GBF1 PE=1 SV=2	K09060
MedtrR108_hic.HiC_scaffold_1.128	1283297	1286049	HiC_scaffold_1	RHN77528.1 putative EamA domain-containing protein [Medicago truncatula]	Medtr1g023180.1 pacid=31098219 transcript=Medtr1g023180.1 locus=Medtr1g023180 ID=Medtr1g023180.1.JCVIMt4.0v1 annot-version=Mt4.0v1	tr|G7I5V7|G7I5V7_MEDTR WAT1-related protein OS=Medicago truncatula OX=3880 GN=11414553 PE=3 SV=1	XP_003589345.1 protein WALLS ARE THIN 1 [Medicago truncatula]	AT1G75500.1 | Symbols: WAT1 | Walls Are Thin 1 | chr1:28338282-28340091 REVERSE LENGTH=389	sp|Q94AP3|WAT1_ARATH Protein WALLS ARE THIN 1 OS=Arabidopsis thaliana OX=3702 GN=WAT1 PE=1 SV=1	NA
MedtrR108_hic.HiC_scaffold_1.1280	11990304	11995273	HiC_scaffold_1	RHN78182.1 putative S-adenosyl-L-methionine-dependent methyltransferase [Medicago truncatula]	Medtr1g035260.1 pacid=31099711 transcript=Medtr1g035260.1 locus=Medtr1g035260 ID=Medtr1g035260.1.JCVIMt4.0v1 annot-version=Mt4.0v1	tr|G7IA40|G7IA40_MEDTR Putative S-adenosyl-L-methionine-dependent methyltransferase OS=Medicago truncatula OX=3880 GN=MTR_1g035260 PE=4 SV=2	XP_024633463.1 methyltransferase-like protein 5 [Medicago truncatula]	AT4G28830.1 | Symbols: | S-adenosyl-L-methionine-dependent methyltransferases superfamily protein | chr4:14232490-14233917 FORWARD LENGTH=208	sp|F1QVR8|METL5_DANRE rRNA N6-adenosine-methyltransferase METTL5 OS=Danio rerio OX=7955 GN=mettl5 PE=2 SV=1	NA
MedtrR108_hic.HiC_scaffold_1.1281	11995456	11997444	HiC_scaffold_1	RHN78183.1 putative tetratricopeptide-like helical domain-containing protein [Medicago truncatula]	Medtr1g035250.1 pacid=31092703 transcript=Medtr1g035250.1 locus=Medtr1g035250 ID=Medtr1g035250.1.JCVIMt4.0v1 annot-version=Mt4.0v1	tr|G7IA39|G7IA39_MEDTR PPR containing plant-like protein OS=Medicago truncatula OX=3880 GN=11419828 PE=4 SV=2	XP_024633374.1 pentatricopeptide repeat-containing protein At3g48810 [Medicago truncatula]	AT3G48810.1 | Symbols: | Pentatricopeptide repeat (PPR) superfamily protein | chr3:18097048-18099027 FORWARD LENGTH=659	sp|Q9M302|PP270_ARATH Pentatricopeptide repeat-containing protein At3g48810 OS=Arabidopsis thaliana OX=3702 GN=At3g48810 PE=2 SV=1	NA
MedtrR108_hic.HiC_scaffold_1.1282	11997603	11999666	HiC_scaffold_1	RHN78181.1 putative transcription factor bZIP family [Medicago truncatula]	Tp57577_TGAC_v2_mRNA19225 pacid=35979331 transcript=Tp57577_TGAC_v2_mRNA19225 locus=Tp57577_TGAC_v2_gene18578 ID=Tp57577_TGAC_v2_mRNA19225.v2 annot-version=v2	tr|A0A2Z6NB74|A0A2Z6NB74_TRISU BZIP domain-containing protein OS=Trifolium subterraneum OX=3900 GN=TSUD_16310 PE=4 SV=1	XP_004498193.1 G-box-binding factor 1-like [Cicer arietinum]	NA	NA	NA
MedtrR108_hic.HiC_scaffold_1.1283	12003239	12008358	HiC_scaffold_1	RHN78184.1 putative diphosphate--fructose-6-phosphate 1-phosphotransferase [Medicago truncatula]	Tp57577_TGAC_v2_mRNA19243 pacid=35979884 transcript=Tp57577_TGAC_v2_mRNA19243 locus=Tp57577_TGAC_v2_gene18596 ID=Tp57577_TGAC_v2_mRNA19243.v2 annot-version=v2	tr|A0A396JLW5|A0A396JLW5_MEDTR Pyrophosphate--fructose 6-phosphate 1-phosphotransferase subunit alpha OS=Medicago truncatula OX=3880 GN=PFP-ALPHA PE=3 SV=1	XP_024633584.1 LOW QUALITY PROTEIN: pyrophosphate--fructose 6-phosphate 1-phosphotransferase subunit alpha [Medicago truncatula]	AT1G76550.1 | Symbols: | Phosphofructokinase family protein | chr1:28722900-28726929 REVERSE LENGTH=617	sp|Q41140|PFPA_RICCO Pyrophosphate--fructose 6-phosphate 1-phosphotransferase subunit alpha OS=Ricinus communis OX=3988 GN=PFP-ALPHA PE=3 SV=1	K00895
MedtrR108_hic.HiC_scaffold_1.1284	12010013	12011352	HiC_scaffold_1	RHN40294.1 putative stress up-regulated Nod 19 [Medicago truncatula]	Medtr8g039300.1 pacid=31069813 transcript=Medtr8g039300.1 locus=Medtr8g039300 ID=Medtr8g039300.1.JCVIMt4.0v1 annot-version=Mt4.0v1	tr|G7LG32|G7LG32_MEDTR Putative stress up-regulated Nod 19 OS=Medicago truncatula OX=3880 GN=11445746 PE=4 SV=1	XP_003627861.2 uncharacterized protein LOC11445746 [Medicago truncatula]	AT5G61820.1 | Symbols: | FUNCTIONS IN: molecular_function unknown; INVOLVED IN: biological_process unknown; LOCATED IN: vacuole; EXPRESSED IN: 24 plant structures; EXPRESSED DURING: 15 growth stages; CONTAINS InterPro DOMAIN/s: Stress up-regulated Nod 19 (InterPro:IPR011692); Has 30201 Blast hits to 17322 proteins in 780 species: Archae - 12; Bacteria - 1396; Metazoa - 17338; Fungi - 3422; Plants…	NA	NA
MedtrR108_hic.HiC_scaffold_1.1285	12013948	12015744	HiC_scaffold_1	RHN78187.1 putative pre-rRNA-processing protein TSR2 [Medicago truncatula]	Medtr1g035200.1 pacid=31094675 transcript=Medtr1g035200.1 locus=Medtr1g035200 ID=Medtr1g035200.1.JCVIMt4.0v1 annot-version=Mt4.0v1	tr|G7IA34|G7IA34_MEDTR Pre-rRNA-processing protein TSR2, motif protein OS=Medicago truncatula OX=3880 GN=MTR_1g035200 PE=3 SV=2	XP_024633863.1 pre-rRNA-processing protein TSR2 [Medicago truncatula]	AT5G27990.1 | Symbols: | Pre-rRNA-processing protein TSR2, conserved region | chr5:10017358-10018265 FORWARD LENGTH=184	NA	K14800
MedtrR108_hic.HiC_scaffold_1.1286	12016714	12018549	HiC_scaffold_1	RHN78188.1 putative cytochrome P450 [Medicago truncatula]	Medtr1g035190.1 pacid=31100073 transcript=Medtr1g035190.1 locus=Medtr1g035190 ID=Medtr1g035190.1.JCVIMt4.0v1 annot-version=Mt4.0v1	tr|A0A396JPJ4|A0A396JPJ4_MEDTR Putative cytochrome P450 OS=Medicago truncatula OX=3880 GN=MtrunA17_Chr1g0162801 PE=3 SV=1	XP_024633812.1 cytochrome P450 71D9 [Medicago truncatula]	AT3G26330.1 | Symbols: CYP71B37 | cytochrome P450, family 71, subfamily B, polypeptide 37 | chr3:9646873-9648536 REVERSE LENGTH=500	sp|O81971|C71D9_SOYBN Cytochrome P450 71D9 OS=Glycine max OX=3847 GN=CYP71D9 PE=2 SV=1	NA
MedtrR108_hic.HiC_scaffold_1.1287	12020299	12022209	HiC_scaffold_1	RHN78564.1 putative cytochrome P450 [Medicago truncatula]	Medtr1g442730.1 pacid=31095248 transcript=Medtr1g442730.1 locus=Medtr1g442730 ID=Medtr1g442730.1.JCVIMt4.0v1 annot-version=Mt4.0v1	tr|A0A072VI43|A0A072VI43_MEDTR Cytochrome P450 family 71 protein OS=Medicago truncatula OX=3880 GN=25485771 PE=3 SV=1	XP_013467083.1 cytochrome P450 71D11 [Medicago truncatula]	AT3G26210.1 | Symbols: CYP71B23 | cytochrome P450, family 71, subfamily B, polypeptide 23 | chr3:9593329-9595202 REVERSE LENGTH=501	sp|O22307|C71DB_LOTJA Cytochrome P450 71D11 (Fragment) OS=Lotus japonicus OX=34305 GN=CYP71D11 PE=2 SV=1	NA
MedtrR108_hic.HiC_scaffold_1.1288	12030542	12032284	HiC_scaffold_1	RHN78189.1 putative cytochrome P450 [Medicago truncatula]	Medtr1g035140.1 pacid=31095544 transcript=Medtr1g035140.1 locus=Medtr1g035140 ID=Medtr1g035140.1.JCVIMt4.0v1 annot-version=Mt4.0v1	tr|G7IA31|G7IA31_MEDTR Cytochrome P450 family 71 protein OS=Medicago truncatula OX=3880 GN=11421625 PE=3 SV=1	XP_003589691.1 cytochrome P450 71D11 isoform X1 [Medicago truncatula]	AT3G26210.1 | Symbols: CYP71B23 | cytochrome P450, family 71, subfamily B, polypeptide 23 | chr3:9593329-9595202 REVERSE LENGTH=501	sp|O22307|C71DB_LOTJA Cytochrome P450 71D11 (Fragment) OS=Lotus japonicus OX=34305 GN=CYP71D11 PE=2 SV=1	NA
MedtrR108_hic.HiC_scaffold_1.1289	12035786	12036625	HiC_scaffold_1	RHN78190.1 putative transcription factor C3H family [Medicago truncatula]	Medtr1g035130.5 pacid=31100202 transcript=Medtr1g035130.5 locus=Medtr1g035130 ID=Medtr1g035130.5.JCVIMt4.0v1 annot-version=Mt4.0v1	tr|G7IA30|G7IA30_MEDTR Putative transcription factor C3H family OS=Medicago truncatula OX=3880 GN=MTR_1g035130 PE=4 SV=2	XP_024634157.1 splicing factor U2af small subunit B isoform X2 [Medicago truncatula]	AT5G42820.2 | Symbols: ATU2AF35B, U2AF35B | Zinc finger C-x8-C-x5-C-x3-H type family protein | chr5:17170445-17171296 REVERSE LENGTH=283	sp|Q9FMY5|U2AFB_ARATH Splicing factor U2af small subunit B OS=Arabidopsis thaliana OX=3702 GN=U2AF35B PE=1 SV=1	K12836
MedtrR108_hic.HiC_scaffold_1.129	1288345	1289157	HiC_scaffold_1	RHN77527.1 putative transcription factor AP2-EREBP family [Medicago truncatula]	Medtr1g023170.1 pacid=31092458 transcript=Medtr1g023170.1 locus=Medtr1g023170 ID=Medtr1g023170.1.JCVIMt4.0v1 annot-version=Mt4.0v1	tr|G7I5V5|G7I5V5_MEDTR AP2 domain class transcription factor OS=Medicago truncatula OX=3880 GN=11414552 PE=4 SV=1	XP_003589344.1 dehydration-responsive element-binding protein 2D [Medicago truncatula]	AT1G75490.1 | Symbols: | Integrase-type DNA-binding superfamily protein | chr1:28336045-28336665 FORWARD LENGTH=206	sp|Q9LQZ2|DRE2D_ARATH Dehydration-responsive element-binding protein 2D OS=Arabidopsis thaliana OX=3702 GN=DREB2D PE=2 SV=1	NA
MedtrR108_hic.HiC_scaffold_1.1290	12039350	12043123	HiC_scaffold_1	RHN78192.1 putative mitotic spindle checkpoint protein Bub1/Mad3 [Medicago truncatula]	Medtr1g035090.1 pacid=31092534 transcript=Medtr1g035090.1 locus=Medtr1g035090 ID=Medtr1g035090.1.JCVIMt4.0v1 annot-version=Mt4.0v1	tr|G7IA28|G7IA28_MEDTR Inactive Serine/Threonine-kinase BUB1-like protein, putative OS=Medicago truncatula OX=3880 GN=11418857 PE=4 SV=1	XP_003589688.1 mitotic spindle checkpoint protein BUBR1 [Medicago truncatula]	AT2G33560.2 | Symbols: BUBR1 | BUB1-related (BUB1: budding uninhibited by benzymidazol 1) | chr2:14213810-14215918 REVERSE LENGTH=396	sp|O22806|BUBR1_ARATH Mitotic spindle checkpoint protein BUBR1 OS=Arabidopsis thaliana OX=3702 GN=BUBR1 PE=1 SV=2	K02178
MedtrR108_hic.HiC_scaffold_1.1291	12061069	12068949	HiC_scaffold_1	RHN78193.1 hypothetical protein MtrunA17_Chr1g0162861 [Medicago truncatula]	Medtr1g035040.2 pacid=31098279 transcript=Medtr1g035040.2 locus=Medtr1g035040 ID=Medtr1g035040.2.JCVIMt4.0v1 annot-version=Mt4.0v1	tr|G7IA25|G7IA25_MEDTR Transmembrane protein, putative OS=Medicago truncatula OX=3880 GN=MTR_1g035040 PE=4 SV=1	XP_024634386.1 plectin [Medicago truncatula]	AT1G20970.1 | Symbols: | FUNCTIONS IN: molecular_function unknown; INVOLVED IN: biological_process unknown; LOCATED IN: plasma membrane, vacuole; EXPRESSED IN: guard cell, cultured cell; BEST Arabidopsis thaliana protein match is: proton pump interactor 1 (TAIR:AT4G27500.1); Has 30201 Blast hits to 17322 proteins in 780 species: Archae - 12; Bacteria - 1396; Metazoa - 17338; Fungi - 3422; Plants …	sp|O23144|PPI1_ARATH Proton pump-interactor 1 OS=Arabidopsis thaliana OX=3702 GN=PPI1 PE=1 SV=2	NA
MedtrR108_hic.HiC_scaffold_1.1292	12073861	12079395	HiC_scaffold_1	RHN78194.1 putative transcription factor SBP family [Medicago truncatula]	Medtr1g035010.1 pacid=31096874 transcript=Medtr1g035010.1 locus=Medtr1g035010 ID=Medtr1g035010.1.JCVIMt4.0v1 annot-version=Mt4.0v1	tr|G7IA23|G7IA23_MEDTR Putative transcription factor SBP family OS=Medicago truncatula OX=3880 GN=11419827 PE=4 SV=1	XP_003589683.1 squamosa promoter-binding-like protein 14 [Medicago truncatula]	AT1G20980.1 | Symbols: SPL14, FBR6, SPL1R2, ATSPL14 | squamosa promoter binding protein-like 14 | chr1:7325042-7328933 FORWARD LENGTH=1035	sp|Q8RY95|SPL14_ARATH Squamosa promoter-binding-like protein 14 OS=Arabidopsis thaliana OX=3702 GN=SPL14 PE=1 SV=3	NA
MedtrR108_hic.HiC_scaffold_1.1293	12082504	12083800	HiC_scaffold_1	RHN78195.1 hypothetical protein MtrunA17_Chr1g0162891 [Medicago truncatula]	Medtr1g034990.1 pacid=31100216 transcript=Medtr1g034990.1 locus=Medtr1g034990 ID=Medtr1g034990.1.JCVIMt4.0v1 annot-version=Mt4.0v1	tr|G7IA21|G7IA21_MEDTR Uncharacterized protein OS=Medicago truncatula OX=3880 GN=MTR_1g034990 PE=4 SV=1	XP_024630341.1 uncharacterized protein LOC11434357 [Medicago truncatula]	AT2G17787.1 | Symbols: | unknown protein; BEST Arabidopsis thaliana protein match is: unknown protein (TAIR:AT4G35940.2); Has 35333 Blast hits to 34131 proteins in 2444 species: Archae - 798; Bacteria - 22429; Metazoa - 974; Fungi - 991; Plants - 531; Viruses - 0; Other Eukaryotes - 9610 (source: NCBI BLink). | chr2:7731374-7732853 FORWARD LENGTH=324	NA	NA
MedtrR108_hic.HiC_scaffold_1.1294	12089462	12090630	HiC_scaffold_1	RHN65375.1 putative tetratricopeptide-like helical domain-containing protein [Medicago truncatula]	Manes.12G158300.1.p pacid=32344810 transcript=Manes.12G158300.1 locus=Manes.12G158300 ID=Manes.12G158300.1.v6.1 annot-version=v6.1	tr|A0A0G2FMH4|A0A0G2FMH4_9PEZI Putative pentatricopeptide repeat protein OS=Diaporthe ampelina OX=1214573 GN=UCDDA912_g04816 PE=4 SV=1	XP_029123326.1 LOW QUALITY PROTEIN: uncharacterized protein LOC105055542 [Elaeis guineensis]	NA	NA	NA
MedtrR108_hic.HiC_scaffold_1.1295	12094266	12096660	HiC_scaffold_1	RHN61905.1 putative nucleotidyltransferase, Ribonuclease H [Medicago truncatula]	Tp57577_TGAC_v2_mRNA37639 pacid=35977394 transcript=Tp57577_TGAC_v2_mRNA37639 locus=Tp57577_TGAC_v2_gene36416 ID=Tp57577_TGAC_v2_mRNA37639.v2 annot-version=v2	tr|A0A2Z6NQT5|A0A2Z6NQT5_TRISU Reverse transcriptase domain-containing protein OS=Trifolium subterraneum OX=3900 GN=TSUD_401160 PE=4 SV=1	XP_025984549.1 uncharacterized protein LOC113001894 [Glycine max]	NA	NA	NA
MedtrR108_hic.HiC_scaffold_1.1296	12097111	12097563	HiC_scaffold_1	RHN65375.1 putative tetratricopeptide-like helical domain-containing protein [Medicago truncatula]	Acora.05G173100.1.p pacid=45716077 transcript=Acora.05G173100.1 locus=Acora.05G173100 ID=Acora.05G173100.1.v1.1 annot-version=v1.1	tr|A0A151T366|A0A151T366_CAJCA Pentatricopeptide repeat-containing protein At1g12620 family OS=Cajanus cajan OX=3821 GN=KK1_015940 PE=4 SV=1	XP_031283423.1 pentatricopeptide repeat-containing protein At1g62680, mitochondrial-like [Pistacia vera]	AT1G05750.1 | Symbols: PDE247, CLB19 | Tetratricopeptide repeat (TPR)-like superfamily protein | chr1:1721523-1723025 FORWARD LENGTH=500	NA	NA
MedtrR108_hic.HiC_scaffold_1.1297	12097836	12099320	HiC_scaffold_1	RHN55757.1 putative tetratricopeptide-like helical domain, DYW domain-containing protein [Medicago truncatula]	Eruve.2358s0013.1.p pacid=39927915 transcript=Eruve.2358s0013.1 locus=Eruve.2358s0013 ID=Eruve.2358s0013.1.v1.1 annot-version=v1.1	tr|A0A540LWS4|A0A540LWS4_MALBA Uncharacterized protein OS=Malus baccata OX=106549 GN=C1H46_023603 PE=4 SV=1	XP_031283423.1 pentatricopeptide repeat-containing protein At1g62680, mitochondrial-like [Pistacia vera]	NA	NA	NA
MedtrR108_hic.HiC_scaffold_1.1298	12101830	12103961	HiC_scaffold_1	RHN78196.1 putative chromatin regulator PHD family [Medicago truncatula]	Medtr1g034960.1 pacid=31094006 transcript=Medtr1g034960.1 locus=Medtr1g034960 ID=Medtr1g034960.1.JCVIMt4.0v1 annot-version=Mt4.0v1	tr|G7IA18|G7IA18_MEDTR Cysteine/histidine-rich C1 domain protein OS=Medicago truncatula OX=3880 GN=11428552 PE=4 SV=1	XP_003589678.1 uncharacterized protein LOC11428552 [Medicago truncatula]	AT1G20990.1 | Symbols: | Cysteine/Histidine-rich C1 domain family protein | chr1:7330524-7331946 REVERSE LENGTH=319	NA	NA
MedtrR108_hic.HiC_scaffold_1.1299	12112855	12116459	HiC_scaffold_1	RHN78198.1 putative nucleotide-diphospho-sugar transferase [Medicago truncatula]	Medtr0223s0010.1 pacid=31084680 transcript=Medtr0223s0010.1 locus=Medtr0223s0010 ID=Medtr0223s0010.1.JCVIMt4.0v1 annot-version=Mt4.0v1	tr|A0A072THA0|A0A072THA0_MEDTR Nucleotide-diphospho-sugar transferase family protein OS=Medicago truncatula OX=3880 GN=25480674 PE=4 SV=1	XP_013442313.1 uncharacterized protein At4g15970 [Medicago truncatula]	AT1G14590.1 | Symbols: | Nucleotide-diphospho-sugar transferase family protein | chr1:4998957-5000617 REVERSE LENGTH=386	sp|P0C042|Y4597_ARATH Uncharacterized protein At4g15970 OS=Arabidopsis thaliana OX=3702 GN=At4g15970 PE=2 SV=1	NA
MedtrR108_hic.HiC_scaffold_1.13	163701	165235	HiC_scaffold_1	RHN52460.1 putative CWC16 protein [Medicago truncatula]	Medtr3g101280.1 pacid=31057551 transcript=Medtr3g101280.1 locus=Medtr3g101280 ID=Medtr3g101280.1.JCVIMt4.0v1 annot-version=Mt4.0v1	tr|A0A396HGJ3|A0A396HGJ3_MEDTR Putative CWC16 protein OS=Medicago truncatula OX=3880 GN=MtrunA17_Chr6g0480801 PE=3 SV=1	XP_024634245.1 uncharacterized protein LOC11434705 [Medicago truncatula]	NA	NA	NA
MedtrR108_hic.HiC_scaffold_1.130	1291580	1296928	HiC_scaffold_1	RHN77526.1 putative GTP-binding protein Obg/CgtA [Medicago truncatula]	Medtr1g023160.1 pacid=31093858 transcript=Medtr1g023160.1 locus=Medtr1g023160 ID=Medtr1g023160.1.JCVIMt4.0v1 annot-version=Mt4.0v1	tr|G7I5V4|G7I5V4_MEDTR GTP-binding protein Obg2, putative OS=Medicago truncatula OX=3880 GN=11411567 PE=4 SV=2	XP_003589343.2 probable GTP-binding protein OBGC2 [Medicago truncatula]	AT5G18570.1 | Symbols: EMB269, ATOBGC, CPSAR1 | GTP1/OBG family protein | chr5:6171839-6174823 REVERSE LENGTH=681	sp|Q851Q6|OBGC2_ORYSJ Probable GTP-binding protein OBGC2 OS=Oryza sativa subsp. japonica OX=39947 GN=Os03g0799700 PE=2 SV=1	NA
MedtrR108_hic.HiC_scaffold_1.1300	12121070	12125353	HiC_scaffold_1	RHN78199.1 putative transcription factor MYB-HB-like family [Medicago truncatula]	Medtr0223s0040.1 pacid=31084681 transcript=Medtr0223s0040.1 locus=Medtr0223s0040 ID=Medtr0223s0040.1.JCVIMt4.0v1 annot-version=Mt4.0v1	tr|A0A072TFN8|A0A072TFN8_MEDTR Myb-like DNA-binding domain, shaqkyf class protein OS=Medicago truncatula OX=3880 GN=25480675 PE=4 SV=1	XP_013442314.1 protein PHR1-LIKE 3 [Medicago truncatula]	AT1G14600.1 | Symbols: | Homeodomain-like superfamily protein | chr1:5001185-5003370 REVERSE LENGTH=255	sp|A3AWH5|MOF1_ORYSJ Myb family transcription factor MOF1 OS=Oryza sativa subsp. japonica OX=39947 GN=MOF1 PE=1 SV=1	NA
MedtrR108_hic.HiC_scaffold_1.1301	12139558	12144191	HiC_scaffold_1	RHN78201.1 putative transcription factor WD40-like family [Medicago truncatula]	Medtr1g034785.1 pacid=31097689 transcript=Medtr1g034785.1 locus=Medtr1g034785 ID=Medtr1g034785.1.JCVIMt4.0v1 annot-version=Mt4.0v1	tr|A0A072VH71|A0A072VH71_MEDTR Putative transcription factor WD40-like family OS=Medicago truncatula OX=3880 GN=25482697 PE=4 SV=1	XP_013466742.1 protein ROOT INITIATION DEFECTIVE 3 [Medicago truncatula]	AT3G49180.1 | Symbols: RID3 | Transducin/WD40 repeat-like superfamily protein | chr3:18229810-18231874 FORWARD LENGTH=438	sp|Q9M3B4|RID3_ARATH Protein ROOT INITIATION DEFECTIVE 3 OS=Arabidopsis thaliana OX=3702 GN=RID3 PE=1 SV=1	K14829
MedtrR108_hic.HiC_scaffold_1.1302	12148024	12153080	HiC_scaffold_1	RHN78202.1 putative transcription factor C2H2 family [Medicago truncatula]	Tp57577_TGAC_v2_mRNA23136 pacid=35951872 transcript=Tp57577_TGAC_v2_mRNA23136 locus=Tp57577_TGAC_v2_gene22367 ID=Tp57577_TGAC_v2_mRNA23136.v2 annot-version=v2	tr|A0A396JLF3|A0A396JLF3_MEDTR Putative transcription factor C2H2 family OS=Medicago truncatula OX=3880 GN=MtrunA17_Chr1g0162971 PE=4 SV=1	XP_024641575.1 protein indeterminate-domain 5, chloroplastic [Medicago truncatula]	AT2G02070.1 | Symbols: AtIDD5, IDD5 | indeterminate(ID)-domain 5 | chr2:505523-509154 FORWARD LENGTH=602	sp|Q9ZUL3|IDD5_ARATH Protein indeterminate-domain 5, chloroplastic OS=Arabidopsis thaliana OX=3702 GN=IDD5 PE=1 SV=1	NA
MedtrR108_hic.HiC_scaffold_1.1303	12169932	12174821	HiC_scaffold_1	RHN78205.1 putative transcription factor C2H2 family [Medicago truncatula]	Tp57577_TGAC_v2_mRNA11534 pacid=35953651 transcript=Tp57577_TGAC_v2_mRNA11534 locus=Tp57577_TGAC_v2_gene11174 ID=Tp57577_TGAC_v2_mRNA11534.v2 annot-version=v2	tr|A0A396JPT4|A0A396JPT4_MEDTR Putative transcription factor C2H2 family OS=Medicago truncatula OX=3880 GN=MtrunA17_Chr1g0163001 PE=4 SV=1	XP_024634627.1 protein indeterminate-domain 5, chloroplastic [Medicago truncatula]	AT2G02080.1 | Symbols: AtIDD4, IDD4 | indeterminate(ID)-domain 4 | chr2:518328-521170 REVERSE LENGTH=516	sp|Q8GYC1|IDD4_ARATH Protein indeterminate-domain 4, chloroplastic OS=Arabidopsis thaliana OX=3702 GN=IDD4 PE=1 SV=1	NA
MedtrR108_hic.HiC_scaffold_1.1304	12186712	12196216	HiC_scaffold_1	RHN78206.1 putative DNA helicase chromatin remodeling SNF2 family [Medicago truncatula]	Medtr1g035330.1 pacid=31094285 transcript=Medtr1g035330.1 locus=Medtr1g035330 ID=Medtr1g035330.1.JCVIMt4.0v1 annot-version=Mt4.0v1	tr|A0A072VG70|A0A072VG70_MEDTR ATP-dependent helicase family protein OS=Medicago truncatula OX=3880 GN=25482701 PE=4 SV=1	XP_013466746.1 protein CHROMATIN REMODELING 19 isoform X1 [Medicago truncatula]	AT2G02090.1 | Symbols: CHR19, CHA19, ETL1 | SNF2 domain-containing protein / helicase domain-containing protein | chr2:523481-526884 FORWARD LENGTH=763	sp|Q9ZUL5|CHR19_ARATH Protein CHROMATIN REMODELING 19 OS=Arabidopsis thaliana OX=3702 GN=ETL1 PE=1 SV=1	K14439
MedtrR108_hic.HiC_scaffold_1.1305	12200373	12202321	HiC_scaffold_1	RHN78208.1 putative peptidylprolyl isomerase [Medicago truncatula]	Medtr1g035360.1 pacid=31098156 transcript=Medtr1g035360.1 locus=Medtr1g035360 ID=Medtr1g035360.1.JCVIMt4.0v1 annot-version=Mt4.0v1	tr|A0A072VFI1|A0A072VFI1_MEDTR Peptidyl-prolyl cis-trans isomerase OS=Medicago truncatula OX=3880 GN=25482703 PE=3 SV=1	XP_013466748.1 peptidyl-prolyl cis-trans isomerase CYP21-4 [Medicago truncatula]	AT3G66654.1 | Symbols: | Cyclophilin-like peptidyl-prolyl cis-trans isomerase family protein | chr3:2088694-2090297 FORWARD LENGTH=236	sp|Q9C835|CP21D_ARATH Peptidyl-prolyl cis-trans isomerase CYP21-4 OS=Arabidopsis thaliana OX=3702 GN=CYP21-4 PE=2 SV=1	NA
MedtrR108_hic.HiC_scaffold_1.1306	12210242	12211966	HiC_scaffold_1	RHN78209.1 putative histone-lysine N-methyltransferase chromatin remodeling SET family [Medicago truncatula]	Medtr1g035400.1 pacid=31099134 transcript=Medtr1g035400.1 locus=Medtr1g035400 ID=Medtr1g035400.1.JCVIMt4.0v1 annot-version=Mt4.0v1	tr|A0A072VG77|A0A072VG77_MEDTR Histone-lysine N-methyltransferase, suvh protein OS=Medicago truncatula OX=3880 GN=25482706 PE=4 SV=1	XP_013466751.1 histone-lysine N-methyltransferase family member SUVH9 [Medicago truncatula]	AT4G13460.1 | Symbols: SDG22, SUVH9, SET22 | SU(VAR)3-9 homolog 9 | chr4:7824653-7826605 REVERSE LENGTH=650	sp|Q9T0G7|SUVH9_ARATH Histone-lysine N-methyltransferase family member SUVH9 OS=Arabidopsis thaliana OX=3702 GN=SUVH9 PE=1 SV=1	K11420
MedtrR108_hic.HiC_scaffold_1.1307	12218553	12220541	HiC_scaffold_1	RHN78210.1 putative histone-lysine N-methyltransferase chromatin remodeling SET family [Medicago truncatula]	Medtr1g035420.1 pacid=31095800 transcript=Medtr1g035420.1 locus=Medtr1g035420 ID=Medtr1g035420.1.JCVIMt4.0v1 annot-version=Mt4.0v1	tr|A0A072VFI6|A0A072VFI6_MEDTR Histone-lysine N-methyltransferase, suvh protein, putative OS=Medicago truncatula OX=3880 GN=25482708 PE=4 SV=1	XP_013466753.1 histone-lysine N-methyltransferase family member SUVH9 [Medicago truncatula]	AT4G13460.1 | Symbols: SDG22, SUVH9, SET22 | SU(VAR)3-9 homolog 9 | chr4:7824653-7826605 REVERSE LENGTH=650	sp|Q9T0G7|SUVH9_ARATH Histone-lysine N-methyltransferase family member SUVH9 OS=Arabidopsis thaliana OX=3702 GN=SUVH9 PE=1 SV=1	K11420
MedtrR108_hic.HiC_scaffold_1.1308	12226929	12228920	HiC_scaffold_1	RHN64281.1 putative transcription factor B3-Domain family [Medicago truncatula]	Medtr4g119990.1 pacid=31113427 transcript=Medtr4g119990.1 locus=Medtr4g119990 ID=Medtr4g119990.1.JCVIMt4.0v1 annot-version=Mt4.0v1	tr|A0A396IHE6|A0A396IHE6_MEDTR Putative transcription factor B3-Domain family OS=Medicago truncatula OX=3880 GN=MtrunA17_Chr4g0067431 PE=4 SV=1	XP_024636868.1 B3 domain-containing protein REM8 [Medicago truncatula]	NA	NA	NA
MedtrR108_hic.HiC_scaffold_1.1309	12231387	12233803	HiC_scaffold_1	RHN78212.1 putative transcription factor B3-Domain family [Medicago truncatula]	Medtr1g035460.1 pacid=31093504 transcript=Medtr1g035460.1 locus=Medtr1g035460 ID=Medtr1g035460.1.JCVIMt4.0v1 annot-version=Mt4.0v1	tr|A0A072VGT1|A0A072VGT1_MEDTR Plant-specific B3-DNA-binding domain protein OS=Medicago truncatula OX=3880 GN=25482710 PE=4 SV=1	XP_013466755.2 B3 domain-containing protein REM17 [Medicago truncatula]	NA	sp|Q2QMT5|Y1209_ORYSJ B3 domain-containing protein LOC_Os12g40090 OS=Oryza sativa subsp. japonica OX=39947 GN=Os12g0591500 PE=2 SV=1	NA
MedtrR108_hic.HiC_scaffold_1.131	1298305	1300122	HiC_scaffold_1	RHN77524.1 putative monodehydroascorbate reductase (NADH) [Medicago truncatula]	Medtr1g023140.1 pacid=31097399 transcript=Medtr1g023140.1 locus=Medtr1g023140 ID=Medtr1g023140.1.JCVIMt4.0v1 annot-version=Mt4.0v1	tr|A0A2I7VTB4|A0A2I7VTB4_MEDSA Thioredoxin OS=Medicago sativa OX=3879 GN=TRX PE=2 SV=1	XP_003589341.1 thioredoxin H-type [Medicago truncatula]	AT3G51030.1 | Symbols: ATTRX1, ATTRX H1, TRX1 | thioredoxin H-type 1 | chr3:18951123-18951955 REVERSE LENGTH=114	sp|Q43636|TRXH_RICCO Thioredoxin H-type OS=Ricinus communis OX=3988 PE=3 SV=1	K03671
MedtrR108_hic.HiC_scaffold_1.1310	12234555	12238478	HiC_scaffold_1	RHN78213.1 putative transcription factor B3-Domain family [Medicago truncatula]	Tp57577_TGAC_v2_mRNA11522 pacid=35953659 transcript=Tp57577_TGAC_v2_mRNA11522 locus=Tp57577_TGAC_v2_gene11162 ID=Tp57577_TGAC_v2_mRNA11522.v2 annot-version=v2	tr|A0A072U9K2|A0A072U9K2_MEDTR B3 DNA-binding domain protein OS=Medicago truncatula OX=3880 GN=MTR_6g061070 PE=4 SV=1	XP_013466755.2 B3 domain-containing protein REM17 [Medicago truncatula]	NA	sp|Q851V5|Y3216_ORYSJ Putative B3 domain-containing protein Os03g0621600 OS=Oryza sativa subsp. japonica OX=39947 GN=Os03g0621600 PE=3 SV=1	NA
MedtrR108_hic.HiC_scaffold_1.1311	12242530	12271607	HiC_scaffold_1	RHN78223.1 putative transcription factor B3-Domain family [Medicago truncatula]	Medtr1g035570.1 pacid=31100140 transcript=Medtr1g035570.1 locus=Medtr1g035570 ID=Medtr1g035570.1.JCVIMt4.0v1 annot-version=Mt4.0v1	tr|A0A396JPN4|A0A396JPN4_MEDTR Putative transcription factor B3-Domain family OS=Medicago truncatula OX=3880 GN=MtrunA17_Chr1g0163181 PE=4 SV=1	XP_024630388.1 B3 domain-containing transcription factor VRN1-like [Medicago truncatula]	AT3G18990.1 | Symbols: VRN1, REM39 | AP2/B3-like transcriptional factor family protein | chr3:6549077-6551568 REVERSE LENGTH=341	sp|Q8L3W1|VRN1_ARATH B3 domain-containing transcription factor VRN1 OS=Arabidopsis thaliana OX=3702 GN=VRN1 PE=1 SV=1	NA
MedtrR108_hic.HiC_scaffold_1.1312	12281010	12283469	HiC_scaffold_1	RHN78223.1 putative transcription factor B3-Domain family [Medicago truncatula]	Medtr1g035570.1 pacid=31100140 transcript=Medtr1g035570.1 locus=Medtr1g035570 ID=Medtr1g035570.1.JCVIMt4.0v1 annot-version=Mt4.0v1	tr|A0A396JPN4|A0A396JPN4_MEDTR Putative transcription factor B3-Domain family OS=Medicago truncatula OX=3880 GN=MtrunA17_Chr1g0163181 PE=4 SV=1	XP_024630384.1 B3 domain-containing transcription factor VRN1-like [Medicago truncatula]	AT3G18990.1 | Symbols: VRN1, REM39 | AP2/B3-like transcriptional factor family protein | chr3:6549077-6551568 REVERSE LENGTH=341	sp|Q8L3W1|VRN1_ARATH B3 domain-containing transcription factor VRN1 OS=Arabidopsis thaliana OX=3702 GN=VRN1 PE=1 SV=1	NA
MedtrR108_hic.HiC_scaffold_1.1313	12286267	12294557	HiC_scaffold_1	RHN78225.1 putative transcription factor B3-Domain family [Medicago truncatula]	Medtr1g035570.1 pacid=31100140 transcript=Medtr1g035570.1 locus=Medtr1g035570 ID=Medtr1g035570.1.JCVIMt4.0v1 annot-version=Mt4.0v1	tr|A0A396JPU6|A0A396JPU6_MEDTR Putative transcription factor B3-Domain family OS=Medicago truncatula OX=3880 GN=MtrunA17_Chr1g0163201 PE=4 SV=1	XP_024631285.1 B3 domain-containing transcription factor VRN1 [Medicago truncatula]	NA	sp|Q851V5|Y3216_ORYSJ Putative B3 domain-containing protein Os03g0621600 OS=Oryza sativa subsp. japonica OX=39947 GN=Os03g0621600 PE=3 SV=1	NA
MedtrR108_hic.HiC_scaffold_1.1314	12302829	12305114	HiC_scaffold_1	RHN78227.1 putative transcription factor B3-Domain family [Medicago truncatula]	Tp57577_TGAC_v2_mRNA36953 pacid=35961577 transcript=Tp57577_TGAC_v2_mRNA36953 locus=Tp57577_TGAC_v2_gene35741 ID=Tp57577_TGAC_v2_mRNA36953.v2 annot-version=v2	tr|A0A396JU70|A0A396JU70_MEDTR Putative transcription factor B3-Domain family OS=Medicago truncatula OX=3880 GN=MtrunA17_Chr1g0163221 PE=4 SV=1	XP_024630392.1 B3 domain-containing transcription factor VRN1-like [Medicago truncatula]	NA	sp|Q6Z0D9|Y8347_ORYSJ B3 domain-containing protein Os08g0324300 OS=Oryza sativa subsp. japonica OX=39947 GN=Os08g0324300 PE=2 SV=1	NA
MedtrR108_hic.HiC_scaffold_1.1315	12308894	12309488	HiC_scaffold_1	NA	Tp57577_TGAC_v2_mRNA27618 pacid=35972619 transcript=Tp57577_TGAC_v2_mRNA27618 locus=Tp57577_TGAC_v2_gene26705 ID=Tp57577_TGAC_v2_mRNA27618.v2 annot-version=v2	tr|G7L156|G7L156_MEDTR Uncharacterized protein OS=Medicago truncatula OX=3880 GN=MTR_7g027090 PE=4 SV=2	XP_030945817.1 uncharacterized protein LOC115970305 [Quercus lobata]	NA	NA	NA
MedtrR108_hic.HiC_scaffold_1.1316	12313206	12315741	HiC_scaffold_1	RHN78228.1 putative transcription factor B3-Domain family [Medicago truncatula]	Medtr1g035620.1 pacid=31097368 transcript=Medtr1g035620.1 locus=Medtr1g035620 ID=Medtr1g035620.1.JCVIMt4.0v1 annot-version=Mt4.0v1	tr|A0A072VG97|A0A072VG97_MEDTR B3 DNA-binding domain protein OS=Medicago truncatula OX=3880 GN=MTR_1g035620 PE=4 SV=1	XP_024631481.1 putative B3 domain-containing protein Os03g0621600 isoform X1 [Medicago truncatula]	NA	NA	NA
MedtrR108_hic.HiC_scaffold_1.1317	12325488	12336832	HiC_scaffold_1	RHN78230.1 putative transcription factor B3-Domain family [Medicago truncatula]	Medtr1g035640.1 pacid=31095359 transcript=Medtr1g035640.1 locus=Medtr1g035640 ID=Medtr1g035640.1.JCVIMt4.0v1 annot-version=Mt4.0v1	tr|A0A072VHA4|A0A072VHA4_MEDTR B3 DNA-binding domain protein OS=Medicago truncatula OX=3880 GN=MTR_1g035640 PE=4 SV=1	XP_024631285.1 B3 domain-containing transcription factor VRN1 [Medicago truncatula]	NA	NA	NA
MedtrR108_hic.HiC_scaffold_1.1318	12342656	12344832	HiC_scaffold_1	RHN78231.1 putative transcription factor B3-Domain family [Medicago truncatula]	Medtr1g035650.1 pacid=31095109 transcript=Medtr1g035650.1 locus=Medtr1g035650 ID=Medtr1g035650.1.JCVIMt4.0v1 annot-version=Mt4.0v1	tr|A0A396JNG9|A0A396JNG9_MEDTR Putative transcription factor B3-Domain family OS=Medicago truncatula OX=3880 GN=MtrunA17_Chr1g0163261 PE=4 SV=1	XP_004498233.1 B3 domain-containing transcription factor VRN1-like [Cicer arietinum]	NA	NA	NA
MedtrR108_hic.HiC_scaffold_1.1319	12361605	12366969	HiC_scaffold_1	RHN78234.1 putative winged helix-turn-helix DNA-binding domain, thioredoxin-like protein [Medicago truncatula]	Medtr1g035690.1 pacid=31094590 transcript=Medtr1g035690.1 locus=Medtr1g035690 ID=Medtr1g035690.1.JCVIMt4.0v1 annot-version=Mt4.0v1	tr|A0A072VGA5|A0A072VGA5_MEDTR Dishevelled/Egl-10/leckstrin domain protein OS=Medicago truncatula OX=3880 GN=25482726 PE=4 SV=1	XP_013466771.1 uncharacterized protein LOC25482726 [Medicago truncatula]	AT3G11920.1 | Symbols: | glutaredoxin-related | chr3:3772311-3774887 FORWARD LENGTH=630	NA	NA
MedtrR108_hic.HiC_scaffold_1.132	1302596	1303645	HiC_scaffold_1	RHN79845.1 putative DNA topoisomerase (ATP-hydrolyzing) [Medicago truncatula]	122380 pacid=15419852 transcript=122380 locus=122380 ID=122380.v1.91 annot-version=v1.0	tr|A0A392MHH3|A0A392MHH3_9FABA DNA topoisomerase 6 subunit A-like OS=Trifolium medium OX=97028 GN=A2U01_0007403 PE=4 SV=1	XP_002985538.1 DNA topoisomerase 6 subunit A [Selaginella moellendorffii]	AT5G02820.1 | Symbols: RHL2, BIN5 | Spo11/DNA topoisomerase VI, subunit A protein | chr5:642658-644123 FORWARD LENGTH=427	sp|Q9LZ03|TOP6A_ARATH DNA topoisomerase 6 subunit A OS=Arabidopsis thaliana OX=3702 GN=TOP6A PE=1 SV=1	K10878
MedtrR108_hic.HiC_scaffold_1.1320	12373767	12381687	HiC_scaffold_1	RHN78235.1 hypothetical protein MtrunA17_Chr1g0163301 [Medicago truncatula]	Medtr1g035700.3 pacid=31100183 transcript=Medtr1g035700.3 locus=Medtr1g035700 ID=Medtr1g035700.3.JCVIMt4.0v1 annot-version=Mt4.0v1	tr|A0A072VHB3|A0A072VHB3_MEDTR Homeodomain transcription factor superfamily protein, putative OS=Medicago truncatula OX=3880 GN=25482727 PE=4 SV=1	XP_013466773.1 uncharacterized protein LOC25482727 isoform X4 [Medicago truncatula]	AT1G60670.2 | Symbols: | Protein of unknown function (DUF3755) | chr1:22344099-22347140 FORWARD LENGTH=254	NA	NA
MedtrR108_hic.HiC_scaffold_1.1321	12382630	12385098	HiC_scaffold_1	RHN78236.1 putative SKP1/BTB/POZ domain, NPH3 domain-containing protein [Medicago truncatula]	Medtr1g035720.1 pacid=31093273 transcript=Medtr1g035720.1 locus=Medtr1g035720 ID=Medtr1g035720.1.JCVIMt4.0v1 annot-version=Mt4.0v1	tr|A0A072VGU9|A0A072VGU9_MEDTR Phototropic-responsive NPH3 family protein OS=Medicago truncatula OX=3880 GN=25482728 PE=3 SV=1	XP_013466775.1 BTB/POZ domain-containing protein At3g19850 isoform X2 [Medicago truncatula]	AT3G19850.1 | Symbols: | Phototropic-responsive NPH3 family protein | chr3:6898383-6901157 REVERSE LENGTH=554	sp|Q9LT24|Y3985_ARATH BTB/POZ domain-containing protein At3g19850 OS=Arabidopsis thaliana OX=3702 GN=At3g19850 PE=2 SV=1	NA
MedtrR108_hic.HiC_scaffold_1.1322	12393335	12394741	HiC_scaffold_1	RHN78237.1 putative exostosin [Medicago truncatula]	Medtr1g035730.1 pacid=31093998 transcript=Medtr1g035730.1 locus=Medtr1g035730 ID=Medtr1g035730.1.JCVIMt4.0v1 annot-version=Mt4.0v1	tr|A0A396JU81|A0A396JU81_MEDTR Putative exostosin OS=Medicago truncatula OX=3880 GN=MtrunA17_Chr1g0163321 PE=3 SV=1	XP_013466776.1 probable xyloglucan galactosyltransferase GT17 [Medicago truncatula]	AT1G68470.1 | Symbols: | Exostosin family protein | chr1:25676545-25678267 REVERSE LENGTH=455	sp|Q9CA34|GT17_ARATH Probable xyloglucan galactosyltransferase GT17 OS=Arabidopsis thaliana OX=3702 GN=GT17 PE=2 SV=1	K20888
MedtrR108_hic.HiC_scaffold_1.1323	12396531	12397928	HiC_scaffold_1	RHN78238.1 putative exostosin [Medicago truncatula]	Medtr1g035730.1 pacid=31093998 transcript=Medtr1g035730.1 locus=Medtr1g035730 ID=Medtr1g035730.1.JCVIMt4.0v1 annot-version=Mt4.0v1	tr|A0A396JPN5|A0A396JPN5_MEDTR Putative exostosin OS=Medicago truncatula OX=3880 GN=MtrunA17_Chr1g0163331 PE=3 SV=1	XP_013466776.1 probable xyloglucan galactosyltransferase GT17 [Medicago truncatula]	AT1G68470.1 | Symbols: | Exostosin family protein | chr1:25676545-25678267 REVERSE LENGTH=455	sp|Q9CA34|GT17_ARATH Probable xyloglucan galactosyltransferase GT17 OS=Arabidopsis thaliana OX=3702 GN=GT17 PE=2 SV=1	K20888
MedtrR108_hic.HiC_scaffold_1.1324	12404194	12408662	HiC_scaffold_1	RHN78239.1 hypothetical protein MtrunA17_Chr1g0163341 [Medicago truncatula]	NA	tr|A0A396JJ35|A0A396JJ35_MEDTR Uncharacterized protein OS=Medicago truncatula OX=3880 GN=MtrunA17_Chr1g0163341 PE=4 SV=1	NA	NA	NA	NA
MedtrR108_hic.HiC_scaffold_1.1325	12419981	12420202	HiC_scaffold_1	RHN45280.1 hypothetical protein MtrunA17_Chr7g0228731 [Medicago truncatula]	Tp57577_TGAC_v2_mRNA521 pacid=35969147 transcript=Tp57577_TGAC_v2_mRNA521 locus=Tp57577_TGAC_v2_gene520 ID=Tp57577_TGAC_v2_mRNA521.v2 annot-version=v2	tr|A0A392NCT8|A0A392NCT8_9FABA CNGC5-like protein OS=Trifolium medium OX=97028 PE=4 SV=1	XP_024628792.1 uncharacterized protein LOC112417396 [Medicago truncatula]	NA	NA	NA
MedtrR108_hic.HiC_scaffold_1.1326	12448931	12449095	HiC_scaffold_1	RHN64964.1 hypothetical protein MtrunA17_Chr4g0074801 [Medicago truncatula]	HanXRQChr08g0213721 pacid=40345718 transcript=HanXRQChr08g0213721 locus=HanXRQChr08g0213721 ID=HanXRQChr08g0213721.r1.2.494 annot-version=r1.2	tr|A0A2K3MSD0|A0A2K3MSD0_TRIPR Retrovirus-related Pol polyprotein from transposon TNT 1-94 OS=Trifolium pratense OX=57577 GN=L195_g016774 PE=4 SV=1	XP_019150939.1 PREDICTED: uncharacterized protein LOC109147738 [Ipomoea nil]	NA	NA	NA
MedtrR108_hic.HiC_scaffold_1.1327	12465439	12469253	HiC_scaffold_1	RHN78249.1 putative transferase [Medicago truncatula]	Medtr1g035890.1 pacid=31098607 transcript=Medtr1g035890.1 locus=Medtr1g035890 ID=Medtr1g035890.1.JCVIMt4.0v1 annot-version=Mt4.0v1	tr|A0A072VGC5|A0A072VGC5_MEDTR Putative transferase OS=Medicago truncatula OX=3880 GN=25482739 PE=3 SV=1	XP_013466786.2 protein ECERIFERUM 2 [Medicago truncatula]	AT4G24510.1 | Symbols: CER2, VC2, VC-2 | HXXXD-type acyl-transferase family protein | chr4:12660929-12662537 FORWARD LENGTH=421	sp|Q39048|CER2_ARATH Protein ECERIFERUM 2 OS=Arabidopsis thaliana OX=3702 GN=CER2 PE=1 SV=1	NA
MedtrR108_hic.HiC_scaffold_1.1328	12475079	12475697	HiC_scaffold_1	RHN67160.1 putative aspartic peptidase domain-containing protein [Medicago truncatula]	Joasc.01G059100.1.p pacid=45768501 transcript=Joasc.01G059100.1 locus=Joasc.01G059100 ID=Joasc.01G059100.1.v1.1 annot-version=v1.1	tr|A0A1S3UB13|A0A1S3UB13_VIGRR uncharacterized protein LOC106763559 OS=Vigna radiata var. radiata OX=3916 GN=LOC106763559 PE=4 SV=1	XP_017441249.1 PREDICTED: uncharacterized protein LOC108346702 [Vigna angularis]	NA	NA	NA
MedtrR108_hic.HiC_scaffold_1.1329	12483759	12485329	HiC_scaffold_1	RHN69789.1 putative carboxylesterase [Medicago truncatula]	Medtr3g032650.1 pacid=31057683 transcript=Medtr3g032650.1 locus=Medtr3g032650 ID=Medtr3g032650.1.JCVIMt4.0v1 annot-version=Mt4.0v1	tr|G7IX26|G7IX26_MEDTR Uncharacterized protein OS=Medicago truncatula OX=3880 GN=MTR_3g032650 PE=4 SV=2	XP_013461485.1 methylesterase 17 isoform X2 [Medicago truncatula]	NA	NA	NA
MedtrR108_hic.HiC_scaffold_1.133	1304272	1308674	HiC_scaffold_1	RHN77522.1 putative beta-galactosidase [Medicago truncatula]	Medtr1g023120.1 pacid=31096042 transcript=Medtr1g023120.1 locus=Medtr1g023120 ID=Medtr1g023120.1.JCVIMt4.0v1 annot-version=Mt4.0v1	tr|G7I5V0|G7I5V0_MEDTR Beta-galactosidase OS=Medicago truncatula OX=3880 GN=11419221 PE=3 SV=1	XP_003589339.1 beta-galactosidase 5 [Medicago truncatula]	AT1G45130.1 | Symbols: BGAL5 | beta-galactosidase 5 | chr1:17065447-17069110 FORWARD LENGTH=732	sp|Q9MAJ7|BGAL5_ARATH Beta-galactosidase 5 OS=Arabidopsis thaliana OX=3702 GN=BGAL5 PE=2 SV=1	NA
MedtrR108_hic.HiC_scaffold_1.1330	12502076	12502289	HiC_scaffold_1	RHN66456.1 hypothetical protein MtrunA17_Chr3g0091261 [Medicago truncatula]	Phacu.WLD.006G009300.1 pacid=45515900 transcript=Phacu.WLD.006G009300.1 locus=Phacu.WLD.006G009300.1 ID=Phacu.WLD.006G009300.1.v2.0.581 annot-version=v2.0	tr|A0A396IL57|A0A396IL57_MEDTR DUF4218 domain-containing protein OS=Medicago truncatula OX=3880 GN=MtrunA17_Chr3g0091261 PE=4 SV=1	XP_024631910.1 uncharacterized protein LOC112419132 [Medicago truncatula]	NA	NA	NA
MedtrR108_hic.HiC_scaffold_1.1331	12503352	12503611	HiC_scaffold_1	RHN46509.1 putative ribonuclease H-like domain-containing protein [Medicago truncatula]	Medtr1g036020.1 pacid=31098007 transcript=Medtr1g036020.1 locus=Medtr1g036020 ID=Medtr1g036020.1.JCVIMt4.0v1 annot-version=Mt4.0v1	tr|A0A072VGW6|A0A072VGW6_MEDTR Uncharacterized protein OS=Medicago truncatula OX=3880 GN=MTR_1g036020 PE=4 SV=1	XP_024636398.1 uncharacterized protein LOC112420872 [Medicago truncatula]	NA	NA	NA
MedtrR108_hic.HiC_scaffold_1.1332	12522925	12523245	HiC_scaffold_1	NA	NA	NA	NA	NA	NA	NA
MedtrR108_hic.HiC_scaffold_1.1333	12543798	12553121	HiC_scaffold_1	RHN40110.1 putative RNA-directed DNA polymerase [Medicago truncatula]	Podel.T076000.1.p pacid=37283329 transcript=Podel.T076000.1 locus=Podel.T076000 ID=Podel.T076000.1.v2.1 annot-version=v2.1	tr|A0A151QNH6|A0A151QNH6_CAJCA Retrovirus-related Pol polyprotein from transposon TNT 1-94 OS=Cajanus cajan OX=3821 GN=KK1_047631 PE=4 SV=1	XP_017609491.1 PREDICTED: retrovirus-related Pol polyprotein from transposon TNT 1-94 [Gossypium arboreum]	NA	sp|P10978|POLX_TOBAC Retrovirus-related Pol polyprotein from transposon TNT 1-94 OS=Nicotiana tabacum OX=4097 PE=2 SV=1	NA
MedtrR108_hic.HiC_scaffold_1.1334	12557101	12568783	HiC_scaffold_1	RHN41803.1 putative diacylglycerol O-acyltransferase [Medicago truncatula]	Medtr1g036110.1 pacid=31099682 transcript=Medtr1g036110.1 locus=Medtr1g036110 ID=Medtr1g036110.1.JCVIMt4.0v1 annot-version=Mt4.0v1	tr|A0A072VHE2|A0A072VHE2_MEDTR Acyltransferase OS=Medicago truncatula OX=3880 GN=25482745 PE=3 SV=1	XP_013466792.1 diacylglycerol O-acyltransferase 2D [Medicago truncatula]	AT3G51520.1 | Symbols: | diacylglycerol acyltransferase family | chr3:19110739-19112518 FORWARD LENGTH=314	sp|K7K424|DAT2D_SOYBN Diacylglycerol O-acyltransferase 2D OS=Glycine max OX=3847 GN=DGAT2D PE=1 SV=1	K22848
MedtrR108_hic.HiC_scaffold_1.1335	12596941	12597374	HiC_scaffold_1	RHN66983.1 putative Transposase-associated domain-containing protein [Medicago truncatula]	Tp57577_TGAC_v2_mRNA3699 pacid=35960446 transcript=Tp57577_TGAC_v2_mRNA3699 locus=Tp57577_TGAC_v2_gene3594 ID=Tp57577_TGAC_v2_mRNA3699.v2 annot-version=v2	tr|A0A2K3PAF5|A0A2K3PAF5_TRIPR Uncharacterized protein OS=Trifolium pratense OX=57577 GN=L195_g008899 PE=4 SV=1	XP_024640565.1 uncharacterized protein LOC112422065 [Medicago truncatula]	NA	NA	NA
MedtrR108_hic.HiC_scaffold_1.1336	12599447	12601407	HiC_scaffold_1	RHN51738.1 putative transposase, Ptta/En/Spm, plant [Medicago truncatula]	Tp57577_TGAC_v2_mRNA18133 pacid=35982396 transcript=Tp57577_TGAC_v2_mRNA18133 locus=Tp57577_TGAC_v2_gene17520 ID=Tp57577_TGAC_v2_mRNA18133.v2 annot-version=v2	tr|A0A396HGL8|A0A396HGL8_MEDTR Putative transposase, Ptta/En/Spm, plant OS=Medicago truncatula OX=3880 GN=MtrunA17_Chr6g0472201 PE=4 SV=1	XP_024626513.1 uncharacterized protein LOC112416539 [Medicago truncatula]	NA	NA	NA
MedtrR108_hic.HiC_scaffold_1.1337	12625059	12630102	HiC_scaffold_1	RHN78257.1 putative mitochondrial carrier domain-containing protein [Medicago truncatula]	Medtr1g036280.1 pacid=31096188 transcript=Medtr1g036280.1 locus=Medtr1g036280 ID=Medtr1g036280.1.JCVIMt4.0v1 annot-version=Mt4.0v1	tr|A0A072VFQ0|A0A072VFQ0_MEDTR Peroxisomal membrane carrier protein OS=Medicago truncatula OX=3880 GN=25482755 PE=3 SV=1	XP_013466802.1 peroxisomal nicotinamide adenine dinucleotide carrier [Medicago truncatula]	AT2G39970.1 | Symbols: | Mitochondrial substrate carrier family protein | chr2:16684026-16686392 REVERSE LENGTH=331	sp|O04200|PXN_ARATH Peroxisomal nicotinamide adenine dinucleotide carrier OS=Arabidopsis thaliana OX=3702 GN=PXN PE=1 SV=1	K13354
MedtrR108_hic.HiC_scaffold_1.1338	12636466	12643519	HiC_scaffold_1	RHN78258.1 putative aminoacyltransferase, E1 ubiquitin-activating enzyme [Medicago truncatula]	Medtr1g036290.1 pacid=31095009 transcript=Medtr1g036290.1 locus=Medtr1g036290 ID=Medtr1g036290.1.JCVIMt4.0v1 annot-version=Mt4.0v1	tr|A0A396JPQ5|A0A396JPQ5_MEDTR Putative aminoacyltransferase, E1 ubiquitin-activating enzyme OS=Medicago truncatula OX=3880 GN=MtrunA17_Chr1g0163531 PE=4 SV=1	XP_013466804.2 LON peptidase N-terminal domain and RING finger protein 3 [Medicago truncatula]	NA	NA	NA
MedtrR108_hic.HiC_scaffold_1.1339	12668422	12672620	HiC_scaffold_1	RHN78259.1 putative aminoacyltransferase, E1 ubiquitin-activating enzyme [Medicago truncatula]	Tp57577_TGAC_v2_mRNA11001 pacid=35992435 transcript=Tp57577_TGAC_v2_mRNA11001 locus=Tp57577_TGAC_v2_gene10645 ID=Tp57577_TGAC_v2_mRNA11001.v2 annot-version=v2	tr|A0A6A5NN16|A0A6A5NN16_LUPAL Putative aminoacyltransferase, E1 ubiquitin-activating enzyme OS=Lupinus albus OX=3870 GN=Lal_00024584 PE=4 SV=1	XP_019460801.1 PREDICTED: E3 ubiquitin-protein ligase RNF4-like isoform X1 [Lupinus angustifolius]	NA	NA	NA
MedtrR108_hic.HiC_scaffold_1.134	1323309	1328852	HiC_scaffold_1	RHN56413.1 putative RNA helicase [Medicago truncatula]	Medtr1g009617.1 pacid=31099131 transcript=Medtr1g009617.1 locus=Medtr1g009617 ID=Medtr1g009617.1.JCVIMt4.0v1 annot-version=Mt4.0v1	tr|A0A072VNN0|A0A072VNN0_MEDTR DEAD-box ATP-dependent RNA helicase-like protein OS=Medicago truncatula OX=3880 GN=MTR_1g009617 PE=4 SV=1	XP_003615541.2 DEAD-box ATP-dependent RNA helicase 10 isoform X1 [Medicago truncatula]	AT5G60990.1 | Symbols: | DEA(D/H)-box RNA helicase family protein | chr5:24546601-24549148 REVERSE LENGTH=456	sp|Q8GY84|RH10_ARATH DEAD-box ATP-dependent RNA helicase 10 OS=Arabidopsis thaliana OX=3702 GN=RH10 PE=1 SV=2	K14777
MedtrR108_hic.HiC_scaffold_1.1340	12675185	12675609	HiC_scaffold_1	NA	NA	NA	NA	NA	NA	NA
MedtrR108_hic.HiC_scaffold_1.1341	12683687	12689419	HiC_scaffold_1	RHN78261.1 putative protein S-acyltransferase [Medicago truncatula]	Medtr1g036390.2 pacid=31097406 transcript=Medtr1g036390.2 locus=Medtr1g036390 ID=Medtr1g036390.2.JCVIMt4.0v1 annot-version=Mt4.0v1	tr|A0A396JNJ9|A0A396JNJ9_MEDTR S-acyltransferase OS=Medicago truncatula OX=3880 GN=MtrunA17_Chr1g0163561 PE=3 SV=1	XP_013466810.1 protein S-acyltransferase 11 isoform X1 [Medicago truncatula]	AT3G18620.1 | Symbols: | DHHC-type zinc finger family protein | chr3:6408849-6410716 FORWARD LENGTH=345	sp|Q9LIH7|ZDHC7_ARATH Protein S-acyltransferase 11 OS=Arabidopsis thaliana OX=3702 GN=PAT11 PE=2 SV=1	K18932
MedtrR108_hic.HiC_scaffold_1.1342	12693262	12696226	HiC_scaffold_1	RHN78262.1 putative ammonium transporter, blood group Rhesus C/E/D polypeptide, ammonium/urea transporter [Medicago truncatula]	Medtr1g036410.1 pacid=31093901 transcript=Medtr1g036410.1 locus=Medtr1g036410 ID=Medtr1g036410.1.JCVIMt4.0v1 annot-version=Mt4.0v1	tr|A0A3Q7YAV3|A0A3Q7YAV3_CICAR Ammonium transporter OS=Cicer arietinum OX=3827 GN=LOC101493809 PE=3 SV=1	XP_013466812.1 ammonium transporter 3 member 1 [Medicago truncatula]	AT2G38290.1 | Symbols: ATAMT2, AMT2;1, AMT2 | ammonium transporter 2 | chr2:16039672-16042291 REVERSE LENGTH=475	sp|A0A072VHJ1|AMT25_MEDTR Ammonium transporter 2 member 5 OS=Medicago truncatula OX=3880 GN=AMT2-5 PE=2 SV=1	K03320
MedtrR108_hic.HiC_scaffold_1.1343	12706466	12718796	HiC_scaffold_1	RHN78264.1 putative nucleotide-binding alpha-beta plait domain-containing protein [Medicago truncatula]	Medtr1g036430.1 pacid=31095404 transcript=Medtr1g036430.1 locus=Medtr1g036430 ID=Medtr1g036430.1.JCVIMt4.0v1 annot-version=Mt4.0v1	tr|A0A072VRY4|A0A072VRY4_MEDTR Putative nucleotide-binding alpha-beta plait domain-containing protein OS=Medicago truncatula OX=3880 GN=25482764 PE=4 SV=1	XP_013466814.1 nucleolin 1 isoform X2 [Medicago truncatula]	AT3G18610.1 | Symbols: PARLL1, ATNUC-L2, NUC-L2 | nucleolin like 2 | chr3:6404270-6407822 REVERSE LENGTH=636	sp|Q7XTT4|NUCL2_ORYSJ Nucleolin 2 OS=Oryza sativa subsp. japonica OX=39947 GN=Os04g0620700 PE=2 SV=2	K11294
MedtrR108_hic.HiC_scaffold_1.1344	12725004	12728947	HiC_scaffold_1	RHN78265.1 putative methyltransferase [Medicago truncatula]	Medtr1g036460.1 pacid=31097397 transcript=Medtr1g036460.1 locus=Medtr1g036460 ID=Medtr1g036460.1.JCVIMt4.0v1 annot-version=Mt4.0v1	tr|A0A072VH10|A0A072VH10_MEDTR Caffeic acid O-methyltransferase OS=Medicago truncatula OX=3880 GN=25482765 PE=3 SV=1	XP_013466815.1 isoliquiritigenin 2'-O-methyltransferase [Medicago truncatula]	AT5G54160.1 | Symbols: ATOMT1, OMT1 | O-methyltransferase 1 | chr5:21982075-21984167 FORWARD LENGTH=363	sp|P93324|CHOMT_MEDSA Isoliquiritigenin 2'-O-methyltransferase OS=Medicago sativa OX=3879 PE=1 SV=1	K13066
MedtrR108_hic.HiC_scaffold_1.1345	12744932	12747208	HiC_scaffold_1	RHN78266.1 putative methyltransferase [Medicago truncatula]	Medtr1g036490.1 pacid=31094290 transcript=Medtr1g036490.1 locus=Medtr1g036490 ID=Medtr1g036490.1.JCVIMt4.0v1 annot-version=Mt4.0v1	tr|A0A072VHJ4|A0A072VHJ4_MEDTR Caffeic acid O-methyltransferase OS=Medicago truncatula OX=3880 GN=25482767 PE=3 SV=1	XP_013466817.1 isoliquiritigenin 2'-O-methyltransferase [Medicago truncatula]	AT5G54160.1 | Symbols: ATOMT1, OMT1 | O-methyltransferase 1 | chr5:21982075-21984167 FORWARD LENGTH=363	sp|P93324|CHOMT_MEDSA Isoliquiritigenin 2'-O-methyltransferase OS=Medicago sativa OX=3879 PE=1 SV=1	K13066
MedtrR108_hic.HiC_scaffold_1.1346	12758621	12760556	HiC_scaffold_1	RHN78267.1 putative methyltransferase [Medicago truncatula]	Medtr1g036510.1 pacid=31094214 transcript=Medtr1g036510.1 locus=Medtr1g036510 ID=Medtr1g036510.1.JCVIMt4.0v1 annot-version=Mt4.0v1	tr|A0A396JUB6|A0A396JUB6_MEDTR Putative methyltransferase OS=Medicago truncatula OX=3880 GN=MtrunA17_Chr1g0163621 PE=3 SV=1	XP_013466818.1 isoliquiritigenin 2'-O-methyltransferase [Medicago truncatula]	AT5G54160.1 | Symbols: ATOMT1, OMT1 | O-methyltransferase 1 | chr5:21982075-21984167 FORWARD LENGTH=363	sp|P93324|CHOMT_MEDSA Isoliquiritigenin 2'-O-methyltransferase OS=Medicago sativa OX=3879 PE=1 SV=1	K13066
MedtrR108_hic.HiC_scaffold_1.1347	12780893	12783700	HiC_scaffold_1	RHN78308.1 putative P-loop containing nucleoside triphosphate hydrolase, leucine-rich repeat domain, L [Medicago truncatula]	Medtr1g037250.1 pacid=31092524 transcript=Medtr1g037250.1 locus=Medtr1g037250 ID=Medtr1g037250.1.JCVIMt4.0v1 annot-version=Mt4.0v1	tr|A0A072VFX8|A0A072VFX8_MEDTR NBS-LRR type disease resistance protein OS=Medicago truncatula OX=3880 GN=MTR_1g037250 PE=4 SV=1	XP_024637526.1 probable disease resistance protein At4g27220 [Medicago truncatula]	AT5G05400.1 | Symbols: | LRR and NB-ARC domains-containing disease resistance protein | chr5:1597745-1600369 REVERSE LENGTH=874	sp|Q9FLB4|DRL31_ARATH Putative disease resistance protein At5g05400 OS=Arabidopsis thaliana OX=3702 GN=At5g05400 PE=3 SV=1	NA
MedtrR108_hic.HiC_scaffold_1.1348	12784811	12793226	HiC_scaffold_1	RHN78280.1 putative P-loop containing nucleoside triphosphate hydrolase, leucine-rich repeat domain, L [Medicago truncatula]	Medtr1g036750.1 pacid=31099801 transcript=Medtr1g036750.1 locus=Medtr1g036750 ID=Medtr1g036750.1.JCVIMt4.0v1 annot-version=Mt4.0v1	tr|A0A072VH24|A0A072VH24_MEDTR Rpp4C4 OS=Medicago truncatula OX=3880 GN=MTR_1g036750 PE=4 SV=1	XP_024637222.1 uncharacterized protein LOC25482784 [Medicago truncatula]	NA	NA	NA
MedtrR108_hic.HiC_scaffold_1.1349	12793292	12794897	HiC_scaffold_1	RHN78302.1 putative P-loop containing nucleoside triphosphate hydrolase, leucine-rich repeat domain, L [Medicago truncatula]	Medtr1g036880.1 pacid=31099217 transcript=Medtr1g036880.1 locus=Medtr1g036880 ID=Medtr1g036880.1.JCVIMt4.0v1 annot-version=Mt4.0v1	tr|A0A072VH30|A0A072VH30_MEDTR Rpp4C4, putative OS=Medicago truncatula OX=3880 GN=MTR_1g036880 PE=4 SV=1	XP_024642263.1 uncharacterized protein LOC112416090 [Medicago truncatula]	NA	NA	NA
MedtrR108_hic.HiC_scaffold_1.135	1338963	1341758	HiC_scaffold_1	RHN77520.1 putative transcription factor Homeodomain-TALE-BEL family [Medicago truncatula]	Medtr1g023050.1 pacid=31095390 transcript=Medtr1g023050.1 locus=Medtr1g023050 ID=Medtr1g023050.1.JCVIMt4.0v1 annot-version=Mt4.0v1	tr|G7I5U5|G7I5U5_MEDTR BEL1-related homeotic protein OS=Medicago truncatula OX=3880 GN=11428054 PE=3 SV=1	XP_003589334.1 BEL1-like homeodomain protein 3 [Medicago truncatula]	AT1G19700.1 | Symbols: BEL10, BLH10 | BEL1-like homeodomain 10 | chr1:6809958-6811854 REVERSE LENGTH=538	sp|Q9FXG8|BLH10_ARATH BEL1-like homeodomain protein 10 OS=Arabidopsis thaliana OX=3702 GN=BLH10 PE=1 SV=1	NA
MedtrR108_hic.HiC_scaffold_1.1350	12797594	12798380	HiC_scaffold_1	NA	Medtr1g036680.1 pacid=31095401 transcript=Medtr1g036680.1 locus=Medtr1g036680 ID=Medtr1g036680.1.JCVIMt4.0v1 annot-version=Mt4.0v1	tr|A0A072VS02|A0A072VS02_MEDTR PPR superfamily protein OS=Medicago truncatula OX=3880 GN=MTR_1g036680 PE=4 SV=1	NA	NA	NA	NA
MedtrR108_hic.HiC_scaffold_1.1351	12806349	12875551	HiC_scaffold_1	RHN78295.1 putative P-loop containing nucleoside triphosphate hydrolase, leucine-rich repeat domain, L [Medicago truncatula]	Medtr1g037010.3 pacid=31096749 transcript=Medtr1g037010.3 locus=Medtr1g037010 ID=Medtr1g037010.3.JCVIMt4.0v1 annot-version=Mt4.0v1	tr|A0A072VGK9|A0A072VGK9_MEDTR NBS-LRR type disease resistance protein OS=Medicago truncatula OX=3880 GN=MTR_1g037010 PE=4 SV=1	XP_024631523.1 uncharacterized protein LOC112419027 isoform X2 [Medicago truncatula]	AT4G27190.1 | Symbols: | NB-ARC domain-containing disease resistance protein | chr4:13620977-13623934 REVERSE LENGTH=985	sp|Q9T048|DRL27_ARATH Disease resistance protein At4g27190 OS=Arabidopsis thaliana OX=3702 GN=At4g27190 PE=2 SV=1	NA
MedtrR108_hic.HiC_scaffold_1.1352	12897571	12914217	HiC_scaffold_1	RHN51924.1 putative P-loop containing nucleoside triphosphate hydrolase, leucine-rich repeat domain, L [Medicago truncatula]	Medtr1g036750.1 pacid=31099801 transcript=Medtr1g036750.1 locus=Medtr1g036750 ID=Medtr1g036750.1.JCVIMt4.0v1 annot-version=Mt4.0v1	tr|A0A396HJ98|A0A396HJ98_MEDTR Putative P-loop containing nucleoside triphosphate hydrolase, leucine-rich repeat domain, L OS=Medicago truncatula OX=3880 GN=MtrunA17_Chr6g0474571 PE=4 SV=1	XP_013452503.2 uncharacterized protein LOC25497184 isoform X1 [Medicago truncatula]	AT5G47260.1 | Symbols: | ATP binding;GTP binding;nucleotide binding;nucleoside-triphosphatases | chr5:19189411-19192516 FORWARD LENGTH=948	sp|Q9LVT3|DRL38_ARATH Probable disease resistance protein At5g47260 OS=Arabidopsis thaliana OX=3702 GN=At5g47260 PE=3 SV=2	NA
MedtrR108_hic.HiC_scaffold_1.1353	12914811	12915143	HiC_scaffold_1	RHN82294.1 putative endonuclease/exonuclease/phosphatase [Medicago truncatula]	Medtr2g064335.1 pacid=31065782 transcript=Medtr2g064335.1 locus=Medtr2g064335 ID=Medtr2g064335.1.JCVIMt4.0v1 annot-version=Mt4.0v1	tr|A0A2Z6MBU2|A0A2Z6MBU2_TRISU Uncharacterized protein OS=Trifolium subterraneum OX=3900 GN=TSUD_304150 PE=4 SV=1	XP_024632946.1 uncharacterized protein LOC112419459 [Medicago truncatula]	NA	NA	NA
MedtrR108_hic.HiC_scaffold_1.1354	12928141	12930993	HiC_scaffold_1	RHN78285.1 putative pentatricopeptide [Medicago truncatula]	Pl03G0000007100.1.v1 pacid=44385202 transcript=Pl03G0000007100.1.v1 locus=Pl03G0000007100.v1 ID=Pl03G0000007100.1.v1 annot-version=V1	tr|A0A445GXW0|A0A445GXW0_GLYSO Pentatricopeptide repeat-containing protein, mitochondrial OS=Glycine soja OX=3848 GN=D0Y65_041948 PE=4 SV=1	XP_017419440.1 PREDICTED: pentatricopeptide repeat-containing protein At1g66345, mitochondrial-like isoform X1 [Vigna angularis]	AT5G36300.1 | Symbols: | Tetratricopeptide repeat (TPR)-like superfamily protein | chr5:14320668-14322398 FORWARD LENGTH=284	sp|Q9FFZ2|PP402_ARATH Putative pentatricopeptide repeat-containing protein At5g36300 OS=Arabidopsis thaliana OX=3702 GN=At5g36300 PE=3 SV=3	NA
MedtrR108_hic.HiC_scaffold_1.1355	12931017	12931974	HiC_scaffold_1	RHN78312.1 putative pentatricopeptide [Medicago truncatula]	Medtr1g037260.1 pacid=31097147 transcript=Medtr1g037260.1 locus=Medtr1g037260 ID=Medtr1g037260.1.JCVIMt4.0v1 annot-version=Mt4.0v1	tr|A0A072VS24|A0A072VS24_MEDTR PPR containing plant protein OS=Medicago truncatula OX=3880 GN=25482808 PE=4 SV=1	XP_013466859.1 pentatricopeptide repeat-containing protein At1g66345, mitochondrial [Medicago truncatula]	AT1G66345.1 | Symbols: | Pentatricopeptide repeat (PPR) superfamily protein | chr1:24737719-24739353 FORWARD LENGTH=544	sp|Q3ECH5|PP107_ARATH Pentatricopeptide repeat-containing protein At1g66345, mitochondrial OS=Arabidopsis thaliana OX=3702 GN=At1g66345 PE=3 SV=1	NA
MedtrR108_hic.HiC_scaffold_1.1356	12945824	12969813	HiC_scaffold_1	RHN78313.1 hypothetical protein MtrunA17_Chr1g0164141 [Medicago truncatula]	Medtr1g037280.3 pacid=31096753 transcript=Medtr1g037280.3 locus=Medtr1g037280 ID=Medtr1g037280.3.JCVIMt4.0v1 annot-version=Mt4.0v1	tr|A0A396JPV6|A0A396JPV6_MEDTR Uncharacterized protein OS=Medicago truncatula OX=3880 GN=MtrunA17_Chr1g0164141 PE=4 SV=1	XP_024637992.1 sister chromatid cohesion protein PDS5 homolog A isoform X3 [Medicago truncatula]	AT1G77600.2 | Symbols: | ARM repeat superfamily protein | chr1:29152890-29162156 REVERSE LENGTH=1410	sp|A4L9P7|PDS5A_RAT Sister chromatid cohesion protein PDS5 homolog A OS=Rattus norvegicus OX=10116 GN=Pds5a PE=1 SV=1	K11267
MedtrR108_hic.HiC_scaffold_1.1357	12972063	12996290	HiC_scaffold_1	RHN78316.1 putative transcription factor C2H2 family [Medicago truncatula]	Medtr1g037310.1 pacid=31097281 transcript=Medtr1g037310.1 locus=Medtr1g037310 ID=Medtr1g037310.1.JCVIMt4.0v1 annot-version=Mt4.0v1	tr|A0A072VS29|A0A072VS29_MEDTR Putative transcription factor C2H2 family OS=Medicago truncatula OX=3880 GN=25482811 PE=4 SV=1	XP_013466864.1 sacsin isoform X1 [Medicago truncatula]	AT5G23110.1 | Symbols: | Zinc finger, C3HC4 type (RING finger) family protein | chr5:7758307-7775509 FORWARD LENGTH=4706	sp|Q9NZJ4|SACS_HUMAN Sacsin OS=Homo sapiens OX=9606 GN=SACS PE=1 SV=2	K17592
MedtrR108_hic.HiC_scaffold_1.1358	12999912	13000853	HiC_scaffold_1	RHN78317.1 putative cellulase [Medicago truncatula]	Medtr1g037320.1 pacid=31100210 transcript=Medtr1g037320.1 locus=Medtr1g037320 ID=Medtr1g037320.1.JCVIMt4.0v1 annot-version=Mt4.0v1	tr|A0A072VH44|A0A072VH44_MEDTR Endoglucanase OS=Medicago truncatula OX=3880 GN=MTR_1g037320 PE=3 SV=1	XP_024630470.1 LOW QUALITY PROTEIN: endoglucanase 15 [Medicago truncatula]	AT2G44570.1 | Symbols: AtGH9B12, GH9B12 | glycosyl hydrolase 9B12 | chr2:18394425-18396268 REVERSE LENGTH=492	sp|O80497|GUN15_ARATH Endoglucanase 15 OS=Arabidopsis thaliana OX=3702 GN=At2g44570 PE=3 SV=1	K01179
MedtrR108_hic.HiC_scaffold_1.1359	13006246	13009439	HiC_scaffold_1	RHN78318.1 putative cellulase [Medicago truncatula]	Medtr1g037340.1 pacid=31100055 transcript=Medtr1g037340.1 locus=Medtr1g037340 ID=Medtr1g037340.1.JCVIMt4.0v1 annot-version=Mt4.0v1	tr|A0A072VGL9|A0A072VGL9_MEDTR Endoglucanase OS=Medicago truncatula OX=3880 GN=25482814 PE=3 SV=1	XP_013466866.1 endoglucanase 15 [Medicago truncatula]	AT2G44570.1 | Symbols: AtGH9B12, GH9B12 | glycosyl hydrolase 9B12 | chr2:18394425-18396268 REVERSE LENGTH=492	sp|O80497|GUN15_ARATH Endoglucanase 15 OS=Arabidopsis thaliana OX=3702 GN=At2g44570 PE=3 SV=1	K01179
MedtrR108_hic.HiC_scaffold_1.136	1348242	1350065	HiC_scaffold_1	RHN77518.1 putative peptide-N(4)-(N-acetyl-beta-glucosaminyl)asparagine amidase [Medicago truncatula]	Medtr1g023035.1 pacid=31097229 transcript=Medtr1g023035.1 locus=Medtr1g023035 ID=Medtr1g023035.1.JCVIMt4.0v1 annot-version=Mt4.0v1	tr|A0A072VFF9|A0A072VFF9_MEDTR Peptide N-acetyl-beta-D-glucosaminyl asparaginase amidase A OS=Medicago truncatula OX=3880 GN=25482180 PE=4 SV=1	XP_013466154.1 peptide-N4-(N-acetyl-beta-glucosaminyl)asparagine amidase A [Medicago truncatula]	AT3G14920.1 | Symbols: | Peptide-N4-(N-acetyl-beta-glucosaminyl)asparagine amidase A protein | chr3:5018275-5020104 FORWARD LENGTH=609	sp|P81898|PNAA_PRUDU Peptide-N4-(N-acetyl-beta-glucosaminyl)asparagine amidase A OS=Prunus dulcis OX=3755 PE=1 SV=2	NA
MedtrR108_hic.HiC_scaffold_1.1360	13018086	13021706	HiC_scaffold_1	RHN78319.1 putative geraniol 8-hydroxylase [Medicago truncatula]	Medtr1g037370.1 pacid=31095395 transcript=Medtr1g037370.1 locus=Medtr1g037370 ID=Medtr1g037370.1.JCVIMt4.0v1 annot-version=Mt4.0v1	tr|A0A072VHN2|A0A072VHN2_MEDTR Cytochrome P450 family protein OS=Medicago truncatula OX=3880 GN=25482815 PE=3 SV=1	XP_013466867.1 geraniol 8-hydroxylase [Medicago truncatula]	AT2G45570.1 | Symbols: CYP76C2 | cytochrome P450, family 76, subfamily C, polypeptide 2 | chr2:18779935-18781922 REVERSE LENGTH=512	sp|Q8VWZ7|C76B6_CATRO Geraniol 8-hydroxylase OS=Catharanthus roseus OX=4058 GN=CYP76B6 PE=1 SV=1	NA
MedtrR108_hic.HiC_scaffold_1.1361	13044004	13047484	HiC_scaffold_1	RHN78320.1 putative LysM domain-containing protein [Medicago truncatula]	Medtr1g037450.1 pacid=31092629 transcript=Medtr1g037450.1 locus=Medtr1g037450 ID=Medtr1g037450.1.JCVIMt4.0v1 annot-version=Mt4.0v1	tr|A0A072VGM2|A0A072VGM2_MEDTR Peptidoglycan-binding LysM domain protein, putative OS=Medicago truncatula OX=3880 GN=25482819 PE=4 SV=1	XP_013466871.1 uncharacterized protein LOC25482819 [Medicago truncatula]	AT5G08200.1 | Symbols: | peptidoglycan-binding LysM domain-containing protein | chr5:2638385-2640508 FORWARD LENGTH=409	sp|Q6DCC7|LYSM4_XENLA LysM and putative peptidoglycan-binding domain-containing protein 4 OS=Xenopus laevis OX=8355 GN=lysmd4 PE=2 SV=1	NA
MedtrR108_hic.HiC_scaffold_1.1362	13050894	13063031	HiC_scaffold_1	RHN78321.1 putative PWWP domain, CID domain-containing protein [Medicago truncatula]	Medtr1g037460.1 pacid=31099544 transcript=Medtr1g037460.1 locus=Medtr1g037460 ID=Medtr1g037460.1.JCVIMt4.0v1 annot-version=Mt4.0v1	tr|A0A396JNN6|A0A396JNN6_MEDTR Putative PWWP domain, CID domain-containing protein OS=Medicago truncatula OX=3880 GN=MtrunA17_Chr1g0164231 PE=4 SV=1	XP_024638255.1 ENHANCER OF AG-4 protein 2 isoform X1 [Medicago truncatula]	AT5G23150.1 | Symbols: HUA2 | Tudor/PWWP/MBT domain-containing protein | chr5:7786173-7792080 FORWARD LENGTH=1392	sp|Q9XER9|HUA2_ARATH ENHANCER OF AG-4 protein 2 OS=Arabidopsis thaliana OX=3702 GN=HUA2 PE=2 SV=1	NA
MedtrR108_hic.HiC_scaffold_1.1363	13067240	13068909	HiC_scaffold_1	NA	NA	NA	NA	NA	NA	NA
MedtrR108_hic.HiC_scaffold_1.1364	13080100	13092705	HiC_scaffold_1	RHN79956.1 putative myosin ATPase [Medicago truncatula]	Medtr1g037490.1 pacid=31099696 transcript=Medtr1g037490.1 locus=Medtr1g037490 ID=Medtr1g037490.1.JCVIMt4.0v1 annot-version=Mt4.0v1	tr|A0A072VS36|A0A072VS36_MEDTR DIL domain myosin family protein, putative OS=Medicago truncatula OX=3880 GN=MTR_1g037490 PE=4 SV=1	XP_024630479.1 LOW QUALITY PROTEIN: myosin-8 [Medicago truncatula]	AT1G04600.1 | Symbols: XIA, ATXIA | myosin XI A | chr1:1262123-1272376 FORWARD LENGTH=1730	sp|F4I5Q6|MYO7_ARATH Myosin-7 OS=Arabidopsis thaliana OX=3702 GN=XI-A PE=3 SV=1	K10357
MedtrR108_hic.HiC_scaffold_1.1365	13095936	13112584	HiC_scaffold_1	RHN79956.1 putative myosin ATPase [Medicago truncatula]	Medtr1g037500.1 pacid=31094142 transcript=Medtr1g037500.1 locus=Medtr1g037500 ID=Medtr1g037500.1.JCVIMt4.0v1 annot-version=Mt4.0v1	tr|A0A072VH49|A0A072VH49_MEDTR Myosin heavy chain OS=Medicago truncatula OX=3880 GN=MTR_1g037500 PE=3 SV=1	XP_024630479.1 LOW QUALITY PROTEIN: myosin-8 [Medicago truncatula]	AT1G04160.1 | Symbols: XIB, ATXIB, XI-8, XI-B | myosin XI B | chr1:1086495-1096146 FORWARD LENGTH=1500	sp|F4I460|MYO8_ARATH Myosin-8 OS=Arabidopsis thaliana OX=3702 GN=XI-B PE=3 SV=1	K10357
MedtrR108_hic.HiC_scaffold_1.1366	13113497	13113727	HiC_scaffold_1	NA	NA	NA	NA	NA	NA	NA
MedtrR108_hic.HiC_scaffold_1.1367	13118610	13120126	HiC_scaffold_1	RHN78328.1 hypothetical protein MtrunA17_Chr1g0164301 [Medicago truncatula]	Medtr1g037520.1 pacid=31100209 transcript=Medtr1g037520.1 locus=Medtr1g037520 ID=Medtr1g037520.1.JCVIMt4.0v1 annot-version=Mt4.0v1	tr|A0A072VHN8|A0A072VHN8_MEDTR Transmembrane protein, putative OS=Medicago truncatula OX=3880 GN=25482825 PE=4 SV=1	XP_013466877.1 uncharacterized protein At5g23160 [Medicago truncatula]	AT5G08240.1 | Symbols: | unknown protein; BEST Arabidopsis thaliana protein match is: unknown protein (TAIR:AT5G23160.1); Has 69 Blast hits to 69 proteins in 10 species: Archae - 0; Bacteria - 1; Metazoa - 0; Fungi - 0; Plants - 68; Viruses - 0; Other Eukaryotes - 0 (source: NCBI BLink). | chr5:2651382-2652336 REVERSE LENGTH=258	sp|Q9FMY4|Y5316_ARATH Uncharacterized protein At5g23160 OS=Arabidopsis thaliana OX=3702 GN=At5g23160 PE=2 SV=1	NA
MedtrR108_hic.HiC_scaffold_1.1368	13131886	13133100	HiC_scaffold_1	RHN78329.1 putative F-box domain-containing protein [Medicago truncatula]	Medtr1g037540.1 pacid=31099512 transcript=Medtr1g037540.1 locus=Medtr1g037540 ID=Medtr1g037540.1.JCVIMt4.0v1 annot-version=Mt4.0v1	tr|A0A072VFZ3|A0A072VFZ3_MEDTR F-box protein interaction domain protein OS=Medicago truncatula OX=3880 GN=25482826 PE=4 SV=1	XP_013466878.1 F-box/kelch-repeat protein At3g06240 [Medicago truncatula]	AT3G06240.1 | Symbols: | F-box family protein | chr3:1887336-1888619 FORWARD LENGTH=427	sp|Q8GXC7|FBK50_ARATH F-box/kelch-repeat protein At3g06240 OS=Arabidopsis thaliana OX=3702 GN=At3g06240 PE=2 SV=1	NA
MedtrR108_hic.HiC_scaffold_1.1369	13146368	13147594	HiC_scaffold_1	RHN78333.1 putative alkane 1-monooxygenase [Medicago truncatula]	Medtr1g037560.1 pacid=31100433 transcript=Medtr1g037560.1 locus=Medtr1g037560 ID=Medtr1g037560.1.JCVIMt4.0v1 annot-version=Mt4.0v1	tr|A0A072VH53|A0A072VH53_MEDTR Cytochrome P450 family protein OS=Medicago truncatula OX=3880 GN=25482828 PE=3 SV=1	XP_013466880.1 cytochrome P450 86B1 [Medicago truncatula]	AT5G23190.1 | Symbols: CYP86B1 | cytochrome P450, family 86, subfamily B, polypeptide 1 | chr5:7803478-7805659 REVERSE LENGTH=559	sp|Q9FMY1|C86B1_ARATH Cytochrome P450 86B1 OS=Arabidopsis thaliana OX=3702 GN=CYP86B1 PE=2 SV=1	K15402
MedtrR108_hic.HiC_scaffold_1.137	1352018	1353841	HiC_scaffold_1	RHN77517.1 putative peptide-N(4)-(N-acetyl-beta-glucosaminyl)asparagine amidase [Medicago truncatula]	Medtr1g023030.1 pacid=31099837 transcript=Medtr1g023030.1 locus=Medtr1g023030 ID=Medtr1g023030.1.JCVIMt4.0v1 annot-version=Mt4.0v1	tr|G7I5U3|G7I5U3_MEDTR Peptide N-acetyl-beta-D-glucosaminyl asparaginase amidase A OS=Medicago truncatula OX=3880 GN=11419220 PE=4 SV=2	XP_003589332.2 peptide-N4-(N-acetyl-beta-glucosaminyl)asparagine amidase A [Medicago truncatula]	AT3G14920.1 | Symbols: | Peptide-N4-(N-acetyl-beta-glucosaminyl)asparagine amidase A protein | chr3:5018275-5020104 FORWARD LENGTH=609	sp|P81898|PNAA_PRUDU Peptide-N4-(N-acetyl-beta-glucosaminyl)asparagine amidase A OS=Prunus dulcis OX=3755 PE=1 SV=2	NA
MedtrR108_hic.HiC_scaffold_1.1370	13152428	13155146	HiC_scaffold_1	RHN78334.1 hypothetical protein MtrunA17_Chr1g0164361 [Medicago truncatula]	Medtr1g037570.1 pacid=31093696 transcript=Medtr1g037570.1 locus=Medtr1g037570 ID=Medtr1g037570.1.JCVIMt4.0v1 annot-version=Mt4.0v1	tr|A0A072VHP0|A0A072VHP0_MEDTR Uncharacterized protein OS=Medicago truncatula OX=3880 GN=MTR_1g037570 PE=4 SV=1	XP_004505812.1 uncharacterized protein LOC101506772 [Cicer arietinum]	AT5G23200.1 | Symbols: | unknown protein; BEST Arabidopsis thaliana protein match is: unknown protein (TAIR:AT5G08270.1); Has 30201 Blast hits to 17322 proteins in 780 species: Archae - 12; Bacteria - 1396; Metazoa - 17338; Fungi - 3422; Plants - 5037; Viruses - 0; Other Eukaryotes - 2996 (source: NCBI BLink). | chr5:7807319-7808988 FORWARD LENGTH=399	NA	NA
MedtrR108_hic.HiC_scaffold_1.1371	13156281	13162767	HiC_scaffold_1	RHN78335.1 putative (+)-abscisic acid 8'-hydroxylase [Medicago truncatula]	Medtr1g037580.1 pacid=31095585 transcript=Medtr1g037580.1 locus=Medtr1g037580 ID=Medtr1g037580.1.JCVIMt4.0v1 annot-version=Mt4.0v1	tr|A0A072VFZ6|A0A072VFZ6_MEDTR Cytochrome P450 family ABA 8'-hydroxylase OS=Medicago truncatula OX=3880 GN=25482830 PE=3 SV=1	XP_013466883.1 abscisic acid 8'-hydroxylase 2 [Medicago truncatula]	AT2G29090.1 | Symbols: CYP707A2 | cytochrome P450, family 707, subfamily A, polypeptide 2 | chr2:12495038-12499080 REVERSE LENGTH=482	sp|O81077|ABAH2_ARATH Abscisic acid 8'-hydroxylase 2 OS=Arabidopsis thaliana OX=3702 GN=CYP707A2 PE=2 SV=1	K09843
MedtrR108_hic.HiC_scaffold_1.1372	13169739	13174370	HiC_scaffold_1	RHN78387.1 putative tetratricopeptide-like helical domain-containing protein [Medicago truncatula]	Medtr1g038860.1 pacid=31096538 transcript=Medtr1g038860.1 locus=Medtr1g038860 ID=Medtr1g038860.1.JCVIMt4.0v1 annot-version=Mt4.0v1	tr|G7IBH2|G7IBH2_MEDTR PPR containing plant-like protein OS=Medicago truncatula OX=3880 GN=11423619 PE=4 SV=2	XP_024634088.1 pentatricopeptide repeat-containing protein At2g35030, mitochondrial isoform X1 [Medicago truncatula]	AT2G35030.1 | Symbols: | Pentatricopeptide repeat (PPR) superfamily protein | chr2:14761080-14762963 REVERSE LENGTH=627	sp|O64766|PP185_ARATH Pentatricopeptide repeat-containing protein At2g35030, mitochondrial OS=Arabidopsis thaliana OX=3702 GN=PCMP-E15 PE=2 SV=1	NA
MedtrR108_hic.HiC_scaffold_1.1373	13182569	13205990	HiC_scaffold_1	RHN65640.1 putative protein kinase TKL-Pl-1 family transcription factor C2H2 family [Medicago truncatula]	Medtr3g014090.1 pacid=31058467 transcript=Medtr3g014090.1 locus=Medtr3g014090 ID=Medtr3g014090.1.JCVIMt4.0v1 annot-version=Mt4.0v1	tr|A0A396IK87|A0A396IK87_MEDTR RING-type E3 ubiquitin transferase OS=Medicago truncatula OX=3880 GN=MtrunA17_Chr3g0082141 PE=4 SV=1	XP_024635241.1 LOW QUALITY PROTEIN: E3 ubiquitin-protein ligase KEG [Medicago truncatula]	AT5G13530.1 | Symbols: KEG | protein kinases;ubiquitin-protein ligases | chr5:4345618-4354369 FORWARD LENGTH=1625	sp|Q9FY48|KEG_ARATH E3 ubiquitin-protein ligase KEG OS=Arabidopsis thaliana OX=3702 GN=KEG PE=1 SV=2	K16279
MedtrR108_hic.HiC_scaffold_1.1374	13217359	13220329	HiC_scaffold_1	NA	NA	NA	NA	NA	NA	NA
MedtrR108_hic.HiC_scaffold_1.1375	13221302	13222584	HiC_scaffold_1	RHN65602.1 hypothetical protein MtrunA17_Chr3g0081651 [Medicago truncatula]	Medtr3g013460.1 pacid=31057834 transcript=Medtr3g013460.1 locus=Medtr3g013460 ID=Medtr3g013460.1.JCVIMt4.0v1 annot-version=Mt4.0v1	tr|A0A072UTP4|A0A072UTP4_MEDTR Uncharacterized protein OS=Medicago truncatula OX=3880 GN=11417418 PE=4 SV=1	XP_003598421.1 protein MAINTENANCE OF PSII UNDER HIGH LIGHT 1 [Medicago truncatula]	AT5G07020.1 | Symbols: | proline-rich family protein | chr5:2180669-2182284 REVERSE LENGTH=235	sp|Q9FL44|MPH1_ARATH Protein MAINTENANCE OF PSII UNDER HIGH LIGHT 1 OS=Arabidopsis thaliana OX=3702 GN=MPH1 PE=1 SV=1	NA
MedtrR108_hic.HiC_scaffold_1.1376	13228311	13228911	HiC_scaffold_1	NA	NA	NA	NA	NA	NA	NA
MedtrR108_hic.HiC_scaffold_1.1377	13232191	13233247	HiC_scaffold_1	RHN65600.1 putative transcription factor MYB/SANT family [Medicago truncatula]	Medtr3g013440.1 pacid=31059450 transcript=Medtr3g013440.1 locus=Medtr3g013440 ID=Medtr3g013440.1.JCVIMt4.0v1 annot-version=Mt4.0v1	tr|G7IVT6|G7IVT6_MEDTR Putative transcription factor MYB/SANT family OS=Medicago truncatula OX=3880 GN=11418436 PE=4 SV=1	XP_003598418.1 transcription factor RADIALIS [Medicago truncatula]	AT1G19510.1 | Symbols: ATRL5, RSM4, RL5 | RAD-like 5 | chr1:6756483-6757290 REVERSE LENGTH=100	sp|Q8GW75|RADL5_ARATH Protein RADIALIS-like 5 OS=Arabidopsis thaliana OX=3702 GN=RL5 PE=3 SV=1	NA
MedtrR108_hic.HiC_scaffold_1.1378	13241736	13245950	HiC_scaffold_1	RHN65599.1 putative phosphotransferase with an alcohol group as acceptor [Medicago truncatula]	Medtr3g013430.1 pacid=31056016 transcript=Medtr3g013430.1 locus=Medtr3g013430 ID=Medtr3g013430.1.JCVIMt4.0v1 annot-version=Mt4.0v1	tr|G7IVT5|G7IVT5_MEDTR Choline/ethanolamine kinase OS=Medicago truncatula OX=3880 GN=11415259 PE=4 SV=1	XP_003598417.1 probable choline kinase 2 [Medicago truncatula]	AT1G74320.1 | Symbols: | Protein kinase superfamily protein | chr1:27941192-27942903 FORWARD LENGTH=350	sp|Q8L518|CK2_ARATH Probable choline kinase 2 OS=Arabidopsis thaliana OX=3702 GN=At1g74320 PE=2 SV=1	K14156
MedtrR108_hic.HiC_scaffold_1.1379	13256314	13257003	HiC_scaffold_1	RHN78363.1 hypothetical protein MtrunA17_Chr1g0164671 [Medicago truncatula]	Medtr1g037820.1 pacid=31096886 transcript=Medtr1g037820.1 locus=Medtr1g037820 ID=Medtr1g037820.1.JCVIMt4.0v1 annot-version=Mt4.0v1	tr|A0A072VS58|A0A072VS58_MEDTR DUF241 domain protein OS=Medicago truncatula OX=3880 GN=25482847 PE=4 SV=1	XP_013466899.1 uncharacterized protein LOC25482847 [Medicago truncatula]	AT1G20520.1 | Symbols: | Arabidopsis protein of unknown function (DUF241) | chr1:7106922-7107617 REVERSE LENGTH=231	NA	NA
MedtrR108_hic.HiC_scaffold_1.138	1358562	1359561	HiC_scaffold_1	RHN77515.1 putative ribosomal protein S3 [Medicago truncatula]	Medtr1g044660.1 pacid=31094620 transcript=Medtr1g044660.1 locus=Medtr1g044660 ID=Medtr1g044660.1.JCVIMt4.0v1 annot-version=Mt4.0v1	tr|A0A396JMK1|A0A396JMK1_MEDTR Putative ribosomal protein S3 OS=Medicago truncatula OX=3880 GN=MtrunA17_Chr1g0155631 PE=3 SV=1	XP_003590123.1 40S ribosomal protein S3-3 [Medicago truncatula]	AT5G35530.1 | Symbols: | Ribosomal protein S3 family protein | chr5:13710355-13712192 REVERSE LENGTH=248	sp|Q9FJA6|RS33_ARATH 40S ribosomal protein S3-3 OS=Arabidopsis thaliana OX=3702 GN=RPS3C PE=1 SV=1	K02985
MedtrR108_hic.HiC_scaffold_1.1380	13258403	13259841	HiC_scaffold_1	RHN78364.1 putative nicotinamidase [Medicago truncatula]	Medtr1g037830.1 pacid=31094578 transcript=Medtr1g037830.1 locus=Medtr1g037830 ID=Medtr1g037830.1.JCVIMt4.0v1 annot-version=Mt4.0v1	tr|A0A072VH64|A0A072VH64_MEDTR Isochorismatase hydrolase family protein OS=Medicago truncatula OX=3880 GN=25482848 PE=3 SV=1	XP_013466900.1 nicotinamidase 2 [Medicago truncatula]	AT5G23230.1 | Symbols: NIC2 | nicotinamidase 2 | chr5:7826005-7826601 REVERSE LENGTH=198	sp|Q9FMX7|NIC2_ARATH Nicotinamidase 2 OS=Arabidopsis thaliana OX=3702 GN=NIC2 PE=1 SV=1	NA
MedtrR108_hic.HiC_scaffold_1.1381	13271834	13274595	HiC_scaffold_1	RHN78368.1 putative DnaJ domain-containing protein [Medicago truncatula]	Medtr1g038510.1 pacid=31097079 transcript=Medtr1g038510.1 locus=Medtr1g038510 ID=Medtr1g038510.1.JCVIMt4.0v1 annot-version=Mt4.0v1	tr|G7IBD9|G7IBD9_MEDTR Uncharacterized protein OS=Medicago truncatula OX=3880 GN=MTR_1g038510 PE=4 SV=1	XP_004498122.1 chaperone protein dnaJ C76, chloroplastic [Cicer arietinum]	AT5G23240.1 | Symbols: | DNAJ heat shock N-terminal domain-containing protein | chr5:7826857-7828534 REVERSE LENGTH=465	sp|Q9FMX6|DJC76_ARATH Chaperone protein dnaJ C76, chloroplastic OS=Arabidopsis thaliana OX=3702 GN=DJC76 PE=2 SV=1	NA
MedtrR108_hic.HiC_scaffold_1.1382	13285018	13286170	HiC_scaffold_1	RHN78367.1 hypothetical protein MtrunA17_Chr1g0164711 [Medicago truncatula]	Medtr1g038470.1 pacid=31092689 transcript=Medtr1g038470.1 locus=Medtr1g038470 ID=Medtr1g038470.1.JCVIMt4.0v1 annot-version=Mt4.0v1	tr|G7IBD6|G7IBD6_MEDTR DNAJ heat shock amino-terminal domain protein, putative OS=Medicago truncatula OX=3880 GN=MTR_1g038470 PE=4 SV=1	XP_003591422.1 uncharacterized protein LOC11414442 [Medicago truncatula]	AT2G47440.1 | Symbols: | Tetratricopeptide repeat (TPR)-like superfamily protein | chr2:19469912-19471660 FORWARD LENGTH=526	sp|Q9FMX6|DJC76_ARATH Chaperone protein dnaJ C76, chloroplastic OS=Arabidopsis thaliana OX=3702 GN=DJC76 PE=2 SV=1	NA
MedtrR108_hic.HiC_scaffold_1.1383	13286974	13295235	HiC_scaffold_1	RHN66956.1 hypothetical protein MtrunA17_Chr3g0097451 [Medicago truncatula]	Ca_20528 pacid=40139299 transcript=Ca_20528 locus=Ca_20528 ID=Ca_20528.v1.0.492 annot-version=v1.0	tr|A0A438FAW7|A0A438FAW7_VITVI Retrovirus-related Pol polyprotein from transposon TNT 1-94 OS=Vitis vinifera OX=29760 GN=POLX_247 PE=4 SV=1	XP_018715200.1 PREDICTED: uncharacterized protein LOC104453107 isoform X1 [Eucalyptus grandis]	NA	NA	NA
MedtrR108_hic.HiC_scaffold_1.1384	13296388	13299556	HiC_scaffold_1	RHN78368.1 putative DnaJ domain-containing protein [Medicago truncatula]	Medtr1g038430.1 pacid=31100535 transcript=Medtr1g038430.1 locus=Medtr1g038430 ID=Medtr1g038430.1.JCVIMt4.0v1 annot-version=Mt4.0v1	tr|A0A396JQ54|A0A396JQ54_MEDTR Putative DnaJ domain-containing protein OS=Medicago truncatula OX=3880 GN=MtrunA17_Chr1g0164721 PE=4 SV=1	XP_003589717.2 chaperone protein dnaJ C76, chloroplastic [Medicago truncatula]	AT5G23240.1 | Symbols: | DNAJ heat shock N-terminal domain-containing protein | chr5:7826857-7828534 REVERSE LENGTH=465	sp|Q9FMX6|DJC76_ARATH Chaperone protein dnaJ C76, chloroplastic OS=Arabidopsis thaliana OX=3702 GN=DJC76 PE=2 SV=1	NA
MedtrR108_hic.HiC_scaffold_1.1385	13307873	13310924	HiC_scaffold_1	RHN78369.1 putative [histone H3]-lysine-36 demethylase [Medicago truncatula]	Medtr1g038400.1 pacid=31096656 transcript=Medtr1g038400.1 locus=Medtr1g038400 ID=Medtr1g038400.1.JCVIMt4.0v1 annot-version=Mt4.0v1	tr|G7IBD2|G7IBD2_MEDTR Transcription factor jumonji family protein, putative OS=Medicago truncatula OX=3880 GN=11421627 PE=4 SV=1	XP_003589715.1 lysine-specific demethylase JMJ706 [Medicago truncatula]	AT5G46910.1 | Symbols: | Transcription factor jumonji (jmj) family protein / zinc finger (C5HC2 type) family protein | chr5:19046888-19050880 FORWARD LENGTH=787	sp|Q336N8|JM706_ORYSJ Lysine-specific demethylase JMJ706 OS=Oryza sativa subsp. japonica OX=39947 GN=JMJ706 PE=2 SV=1	NA
MedtrR108_hic.HiC_scaffold_1.1386	13311694	13312005	HiC_scaffold_1	RHN78370.1 putative histone-lysine N-methyltransferase chromatin remodeling SET family [Medicago truncatula]	Medtr1g038390.1 pacid=31099076 transcript=Medtr1g038390.1 locus=Medtr1g038390 ID=Medtr1g038390.1.JCVIMt4.0v1 annot-version=Mt4.0v1	tr|G7IBD1|G7IBD1_MEDTR Putative histone-lysine N-methyltransferase chromatin remodeling SET family OS=Medicago truncatula OX=3880 GN=MTR_1g038390 PE=4 SV=1	XP_004504616.1 histone-lysine N-methyltransferase ASHR2 [Cicer arietinum]	AT2G19640.1 | Symbols: ASHR2, SDG39 | ASH1-related protein 2 | chr2:8491401-8492502 FORWARD LENGTH=341	sp|Q9ZUM9|ASHR2_ARATH Histone-lysine N-methyltransferase ASHR2 OS=Arabidopsis thaliana OX=3702 GN=ASHR2 PE=2 SV=3	K11426
MedtrR108_hic.HiC_scaffold_1.1387	13313598	13315088	HiC_scaffold_1	RHN38708.1 putative reverse transcriptase zinc-binding domain-containing protein [Medicago truncatula]	NA	tr|A0A2Z6LZ79|A0A2Z6LZ79_TRISU zf-RVT domain-containing protein OS=Trifolium subterraneum OX=3900 GN=TSUD_154850 PE=4 SV=1	XP_028246781.1 uncharacterized protein LOC114424117 [Glycine soja]	NA	NA	NA
MedtrR108_hic.HiC_scaffold_1.1388	13322159	13325430	HiC_scaffold_1	RHN78372.1 putative [histone H3]-lysine-36 demethylase [Medicago truncatula]	Medtr1g038370.1 pacid=31097650 transcript=Medtr1g038370.1 locus=Medtr1g038370 ID=Medtr1g038370.1.JCVIMt4.0v1 annot-version=Mt4.0v1	tr|A0A396JLW8|A0A396JLW8_MEDTR Putative [histone H3]-lysine-36 demethylase OS=Medicago truncatula OX=3880 GN=MtrunA17_Chr1g0164761 PE=4 SV=1	XP_024630513.1 lysine-specific demethylase JMJ706 [Medicago truncatula]	AT5G46910.1 | Symbols: | Transcription factor jumonji (jmj) family protein / zinc finger (C5HC2 type) family protein | chr5:19046888-19050880 FORWARD LENGTH=787	sp|Q336N8|JM706_ORYSJ Lysine-specific demethylase JMJ706 OS=Oryza sativa subsp. japonica OX=39947 GN=JMJ706 PE=2 SV=1	NA
MedtrR108_hic.HiC_scaffold_1.1389	13330511	13332614	HiC_scaffold_1	RHN78373.1 putative G-patch domain-containing protein [Medicago truncatula]	Medtr1g038340.1 pacid=31100510 transcript=Medtr1g038340.1 locus=Medtr1g038340 ID=Medtr1g038340.1.JCVIMt4.0v1 annot-version=Mt4.0v1	tr|A0A396JQ22|A0A396JQ22_MEDTR Putative G-patch domain-containing protein OS=Medicago truncatula OX=3880 GN=MtrunA17_Chr1g0164771 PE=3 SV=1	XP_024639120.1 LOW QUALITY PROTEIN: protein MOS2 [Medicago truncatula]	AT1G33520.1 | Symbols: MOS2 | D111/G-patch domain-containing protein | chr1:12157488-12158876 REVERSE LENGTH=462	sp|Q9C801|MOS2_ARATH Protein MOS2 OS=Arabidopsis thaliana OX=3702 GN=MOS2 PE=2 SV=1	K13101
MedtrR108_hic.HiC_scaffold_1.139	1363987	1370258	HiC_scaffold_1	RHN77514.1 putative nucleoside-triphosphate phosphatase [Medicago truncatula]	Medtr1g022980.1 pacid=31096690 transcript=Medtr1g022980.1 locus=Medtr1g022980 ID=Medtr1g022980.1.JCVIMt4.0v1 annot-version=Mt4.0v1	tr|G7I5C6|G7I5C6_MEDTR GTP-binding protein HflX OS=Medicago truncatula OX=3880 GN=11414548 PE=3 SV=1	XP_003589327.1 uncharacterized protein LOC11414548 [Medicago truncatula]	AT5G57960.1 | Symbols: | GTP-binding protein, HflX | chr5:23463133-23466481 REVERSE LENGTH=540	sp|D9R4W7|HFLX_CLOSW GTPase HflX OS=Clostridium saccharolyticum (strain ATCC 35040 / DSM 2544 / NRCC 2533 / WM1) OX=610130 GN=hflX PE=3 SV=1	K03665
MedtrR108_hic.HiC_scaffold_1.1390	13345580	13346471	HiC_scaffold_1	RHN78377.1 hypothetical protein MtrunA17_Chr1g0164821 [Medicago truncatula]	Medtr1g038260.1 pacid=31098848 transcript=Medtr1g038260.1 locus=Medtr1g038260 ID=Medtr1g038260.1.JCVIMt4.0v1 annot-version=Mt4.0v1	tr|A0A396JUL9|A0A396JUL9_MEDTR Uncharacterized protein OS=Medicago truncatula OX=3880 GN=MtrunA17_Chr1g0164821 PE=4 SV=1	XP_003589701.2 uncharacterized protein LOC11418858 [Medicago truncatula]	AT2G41610.1 | Symbols: | unknown protein; Has 35333 Blast hits to 34131 proteins in 2444 species: Archae - 798; Bacteria - 22429; Metazoa - 974; Fungi - 991; Plants - 531; Viruses - 0; Other Eukaryotes - 9610 (source: NCBI BLink). | chr2:17347181-17348113 FORWARD LENGTH=310	NA	NA
MedtrR108_hic.HiC_scaffold_1.1391	13356157	13357641	HiC_scaffold_1	RHN78841.1 hypothetical protein MtrunA17_Chr1g0170351 [Medicago truncatula]	Medtr1g038270.1 pacid=31098815 transcript=Medtr1g038270.1 locus=Medtr1g038270 ID=Medtr1g038270.1.JCVIMt4.0v1 annot-version=Mt4.0v1	tr|G7IA42|G7IA42_MEDTR DUF247 domain protein OS=Medicago truncatula OX=3880 GN=11421187 PE=4 SV=1	XP_003589702.1 uncharacterized protein LOC11421187 [Medicago truncatula]	AT4G31980.1 | Symbols: | unknown protein; CONTAINS InterPro DOMAIN/s: Protein of unknown function DUF247, plant (InterPro:IPR004158), Protein of unknown function DUF862, eukaryotic (InterPro:IPR008580); BEST Arabidopsis thaliana protein match is: Plant protein of unknown function (DUF247) (TAIR:AT5G11290.1); Has 1967 Blast hits to 1844 proteins in 183 species: Archae - 0; Bacteria - 6; Metazoa - …	NA	NA
MedtrR108_hic.HiC_scaffold_1.1392	13358728	13359625	HiC_scaffold_1	RHN78377.1 hypothetical protein MtrunA17_Chr1g0164821 [Medicago truncatula]	Medtr1g038260.1 pacid=31098848 transcript=Medtr1g038260.1 locus=Medtr1g038260 ID=Medtr1g038260.1.JCVIMt4.0v1 annot-version=Mt4.0v1	tr|A0A396JUL9|A0A396JUL9_MEDTR Uncharacterized protein OS=Medicago truncatula OX=3880 GN=MtrunA17_Chr1g0164821 PE=4 SV=1	XP_003589701.2 uncharacterized protein LOC11418858 [Medicago truncatula]	AT2G41610.1 | Symbols: | unknown protein; Has 35333 Blast hits to 34131 proteins in 2444 species: Archae - 798; Bacteria - 22429; Metazoa - 974; Fungi - 991; Plants - 531; Viruses - 0; Other Eukaryotes - 9610 (source: NCBI BLink). | chr2:17347181-17348113 FORWARD LENGTH=310	NA	NA
MedtrR108_hic.HiC_scaffold_1.1393	13376164	13379200	HiC_scaffold_1	RHN78378.1 putative EamA domain-containing protein [Medicago truncatula]	Medtr1g038560.1 pacid=31097566 transcript=Medtr1g038560.1 locus=Medtr1g038560 ID=Medtr1g038560.1.JCVIMt4.0v1 annot-version=Mt4.0v1	tr|G7IBE3|G7IBE3_MEDTR WAT1-related protein OS=Medicago truncatula OX=3880 GN=11430377 PE=3 SV=1	XP_003589726.1 WAT1-related protein At3g30340 isoform X1 [Medicago truncatula]	AT3G30340.1 | Symbols: | nodulin MtN21 /EamA-like transporter family protein | chr3:11956626-11958969 FORWARD LENGTH=364	sp|Q9LI65|WTR24_ARATH WAT1-related protein At3g30340 OS=Arabidopsis thaliana OX=3702 GN=At3g30340 PE=2 SV=1	NA
MedtrR108_hic.HiC_scaffold_1.1394	13380181	13392437	HiC_scaffold_1	RHN78379.1 putative HAUS augmin-like complex subunit 3 [Medicago truncatula]	Medtr1g038570.1 pacid=31099530 transcript=Medtr1g038570.1 locus=Medtr1g038570 ID=Medtr1g038570.1.JCVIMt4.0v1 annot-version=Mt4.0v1	tr|G7IBE5|G7IBE5_MEDTR HAUS augmin-like complex subunit-like protein OS=Medicago truncatula OX=3880 GN=11430378 PE=3 SV=2	XP_003589727.2 AUGMIN subunit 3 [Medicago truncatula]	AT5G48520.1 | Symbols: | unknown protein; Has 609 Blast hits to 593 proteins in 129 species: Archae - 0; Bacteria - 41; Metazoa - 390; Fungi - 40; Plants - 64; Viruses - 0; Other Eukaryotes - 74 (source: NCBI BLink). | chr5:19661407-19666147 FORWARD LENGTH=617	sp|Q0WQE7|AUG3_ARATH AUGMIN subunit 3 OS=Arabidopsis thaliana OX=3702 GN=AUG3 PE=1 SV=1	K16586
MedtrR108_hic.HiC_scaffold_1.1395	13397285	13399073	HiC_scaffold_1	RHN78382.1 putative major facilitator, sugar transporter, major facilitator superfamily [Medicago truncatula]	Medtr1g038630.1 pacid=31092861 transcript=Medtr1g038630.1 locus=Medtr1g038630 ID=Medtr1g038630.1.JCVIMt4.0v1 annot-version=Mt4.0v1	tr|G7IBF1|G7IBF1_MEDTR Putative major facilitator, sugar transporter, major facilitator superfamily OS=Medicago truncatula OX=3880 GN=11420651 PE=3 SV=2	XP_003589734.2 sugar transport protein 10 [Medicago truncatula]	AT3G19940.1 | Symbols: | Major facilitator superfamily protein | chr3:6938211-6939975 FORWARD LENGTH=514	sp|Q9LT15|STP10_ARATH Sugar transport protein 10 OS=Arabidopsis thaliana OX=3702 GN=STP10 PE=1 SV=1	NA
MedtrR108_hic.HiC_scaffold_1.1396	13402721	13403206	HiC_scaffold_1	RHN78380.1 putative major facilitator, sugar transporter, major facilitator superfamily [Medicago truncatula]	Medtr1g038630.1 pacid=31092861 transcript=Medtr1g038630.1 locus=Medtr1g038630 ID=Medtr1g038630.1.JCVIMt4.0v1 annot-version=Mt4.0v1	tr|G7IBF1|G7IBF1_MEDTR Putative major facilitator, sugar transporter, major facilitator superfamily OS=Medicago truncatula OX=3880 GN=11420651 PE=3 SV=2	XP_003589734.2 sugar transport protein 10 [Medicago truncatula]	AT3G19940.1 | Symbols: | Major facilitator superfamily protein | chr3:6938211-6939975 FORWARD LENGTH=514	sp|Q9LT15|STP10_ARATH Sugar transport protein 10 OS=Arabidopsis thaliana OX=3702 GN=STP10 PE=1 SV=1	NA
MedtrR108_hic.HiC_scaffold_1.1397	13407076	13408888	HiC_scaffold_1	RHN78382.1 putative major facilitator, sugar transporter, major facilitator superfamily [Medicago truncatula]	Medtr1g038630.1 pacid=31092861 transcript=Medtr1g038630.1 locus=Medtr1g038630 ID=Medtr1g038630.1.JCVIMt4.0v1 annot-version=Mt4.0v1	tr|G7IBF1|G7IBF1_MEDTR Putative major facilitator, sugar transporter, major facilitator superfamily OS=Medicago truncatula OX=3880 GN=11420651 PE=3 SV=2	XP_003589734.2 sugar transport protein 10 [Medicago truncatula]	AT3G19940.1 | Symbols: | Major facilitator superfamily protein | chr3:6938211-6939975 FORWARD LENGTH=514	sp|Q9LT15|STP10_ARATH Sugar transport protein 10 OS=Arabidopsis thaliana OX=3702 GN=STP10 PE=1 SV=1	NA
MedtrR108_hic.HiC_scaffold_1.1398	13416340	13417041	HiC_scaffold_1	RHN78383.1 putative transcription factor TCP family [Medicago truncatula]	Medtr1g038650.2 pacid=31094904 transcript=Medtr1g038650.2 locus=Medtr1g038650 ID=Medtr1g038650.2.JCVIMt4.0v1 annot-version=Mt4.0v1	tr|G7IBF3|G7IBF3_MEDTR Putative transcription factor TCP family OS=Medicago truncatula OX=3880 GN=MTR_1g038650 PE=4 SV=1	XP_024639364.1 transcription factor TCP7 [Medicago truncatula]	AT5G08330.1 | Symbols: | TCP family transcription factor | chr5:2680828-2681547 FORWARD LENGTH=239	sp|Q9FTA2|TCP21_ARATH Transcription factor TCP21 OS=Arabidopsis thaliana OX=3702 GN=TCP21 PE=1 SV=1	K16221
MedtrR108_hic.HiC_scaffold_1.1399	13424207	13425955	HiC_scaffold_1	RHN78384.1 putative peroxidase [Medicago truncatula]	Medtr1g038680.1 pacid=31092775 transcript=Medtr1g038680.1 locus=Medtr1g038680 ID=Medtr1g038680.1.JCVIMt4.0v1 annot-version=Mt4.0v1	tr|G7IBF6|G7IBF6_MEDTR Peroxidase OS=Medicago truncatula OX=3880 GN=11418861 PE=3 SV=1	XP_003589739.1 peroxidase 5 [Medicago truncatula]	AT4G11290.1 | Symbols: | Peroxidase superfamily protein | chr4:6869993-6871476 FORWARD LENGTH=326	sp|A7QEU4|PER5_VITVI Peroxidase 5 OS=Vitis vinifera OX=29760 GN=GSVIVT00037159001 PE=1 SV=2	K00430
MedtrR108_hic.HiC_scaffold_1.14	166704	180803	HiC_scaffold_1	RHN77686.1 putative hydrolase [Medicago truncatula]	Medtr1g026490.1 pacid=31093899 transcript=Medtr1g026490.1 locus=Medtr1g026490 ID=Medtr1g026490.1.JCVIMt4.0v1 annot-version=Mt4.0v1	tr|A0A072VE13|A0A072VE13_MEDTR Fanconi anemia group J-like protein OS=Medicago truncatula OX=3880 GN=25482228 PE=4 SV=1	XP_013466223.1 Fanconi anemia group J protein homolog isoform X2 [Medicago truncatula]	AT1G20720.1 | Symbols: | RAD3-like DNA-binding helicase protein | chr1:7185658-7192794 REVERSE LENGTH=1175	sp|Q5SXJ3|FANCJ_MOUSE Fanconi anemia group J protein homolog OS=Mus musculus OX=10090 GN=Brip1 PE=2 SV=1	K15362
MedtrR108_hic.HiC_scaffold_1.140	1372707	1382409	HiC_scaffold_1	RHN77512.1 putative transcription factor WD40-like family [Medicago truncatula]	Medtr1g022960.2 pacid=31093802 transcript=Medtr1g022960.2 locus=Medtr1g022960 ID=Medtr1g022960.2.JCVIMt4.0v1 annot-version=Mt4.0v1	tr|G7I5C2|G7I5C2_MEDTR DDB1- and CUL4-associated factor 13 OS=Medicago truncatula OX=3880 GN=MTR_1g022960 PE=3 SV=1	XP_024631173.1 DDB1- and CUL4-associated factor 13 [Medicago truncatula]	AT4G28450.1 | Symbols: | nucleotide binding;protein binding | chr4:14061724-14064582 REVERSE LENGTH=452	sp|Q96512|PER9_ARATH Peroxidase 9 OS=Arabidopsis thaliana OX=3702 GN=PER9 PE=1 SV=1	K11806
MedtrR108_hic.HiC_scaffold_1.1400	13436425	13438611	HiC_scaffold_1	RHN78385.1 putative F-box domain, leucine-rich repeat domain, L domain-containing protein [Medicago truncatula]	Medtr1g038710.1 pacid=31097426 transcript=Medtr1g038710.1 locus=Medtr1g038710 ID=Medtr1g038710.1.JCVIMt4.0v1 annot-version=Mt4.0v1	tr|G7IBF9|G7IBF9_MEDTR F-box/RNI/FBD-like domain protein OS=Medicago truncatula OX=3880 GN=MTR_1g038710 PE=4 SV=1	XP_013455876.2 F-box/LRR-repeat protein At4g14103 [Medicago truncatula]	AT4G00315.1 | Symbols: | F-box/RNI-like/FBD-like domains-containing protein | chr4:137404-138888 FORWARD LENGTH=441	sp|Q3EAE5|FDL24_ARATH Putative F-box/FBD/LRR-repeat protein At4g00315 OS=Arabidopsis thaliana OX=3702 GN=At4g00315 PE=4 SV=1	NA
MedtrR108_hic.HiC_scaffold_1.1401	13443385	13445973	HiC_scaffold_1	RHN44655.1 putative F-box domain, leucine-rich repeat domain, L domain-containing protein [Medicago truncatula]	Medtr1g038760.2 pacid=31099464 transcript=Medtr1g038760.2 locus=Medtr1g038760 ID=Medtr1g038760.2.JCVIMt4.0v1 annot-version=Mt4.0v1	tr|A0A072VH68|A0A072VH68_MEDTR Cytochrome C biogenesis protein ccsA OS=Medicago truncatula OX=3880 GN=11429274 PE=4 SV=1	XP_013466905.1 putative F-box/LRR-repeat protein At3g18150 isoform X1 [Medicago truncatula]	AT3G18150.1 | Symbols: | RNI-like superfamily protein | chr3:6217929-6219500 FORWARD LENGTH=456	sp|Q9LV26|FBL45_ARATH Putative F-box/LRR-repeat protein At3g18150 OS=Arabidopsis thaliana OX=3702 GN=At3g18150 PE=4 SV=2	NA
MedtrR108_hic.HiC_scaffold_1.1402	13452218	13452487	HiC_scaffold_1	NA	NA	NA	NA	NA	NA	NA
MedtrR108_hic.HiC_scaffold_1.1403	13455606	13468289	HiC_scaffold_1	RHN78386.1 putative myosin ATPase [Medicago truncatula]	Medtr1g038793.1 pacid=31100039 transcript=Medtr1g038793.1 locus=Medtr1g038793 ID=Medtr1g038793.1.JCVIMt4.0v1 annot-version=Mt4.0v1	tr|A0A396JJI1|A0A396JJI1_MEDTR Putative myosin ATPase OS=Medicago truncatula OX=3880 GN=MtrunA17_Chr1g0164931 PE=3 SV=1	XP_024639675.1 myosin-1 [Medicago truncatula]	AT3G19960.1 | Symbols: ATM1 | myosin 1 | chr3:6949787-6956736 FORWARD LENGTH=1166	sp|Q9LHE9|MYO1_ARATH Myosin-1 OS=Arabidopsis thaliana OX=3702 GN=VIII-1 PE=1 SV=1	NA
MedtrR108_hic.HiC_scaffold_1.1404	13470089	13473725	HiC_scaffold_1	RHN78387.1 putative tetratricopeptide-like helical domain-containing protein [Medicago truncatula]	Medtr1g037590.1 pacid=31095867 transcript=Medtr1g037590.1 locus=Medtr1g037590 ID=Medtr1g037590.1.JCVIMt4.0v1 annot-version=Mt4.0v1	tr|A0A072VS46|A0A072VS46_MEDTR Pentatricopeptide (PPR) repeat protein OS=Medicago truncatula OX=3880 GN=MTR_1g037590 PE=4 SV=1	XP_024634088.1 pentatricopeptide repeat-containing protein At2g35030, mitochondrial isoform X1 [Medicago truncatula]	AT2G35030.1 | Symbols: | Pentatricopeptide repeat (PPR) superfamily protein | chr2:14761080-14762963 REVERSE LENGTH=627	sp|O64766|PP185_ARATH Pentatricopeptide repeat-containing protein At2g35030, mitochondrial OS=Arabidopsis thaliana OX=3702 GN=PCMP-E15 PE=2 SV=1	NA
MedtrR108_hic.HiC_scaffold_1.1405	13474778	13475002	HiC_scaffold_1	RHN65349.1 hypothetical protein MtrunA17_Chr3g0078931 [Medicago truncatula]	Medtr4g050270.1 pacid=31108652 transcript=Medtr4g050270.1 locus=Medtr4g050270 ID=Medtr4g050270.1.JCVIMt4.0v1 annot-version=Mt4.0v1	tr|G7JER4|G7JER4_MEDTR Uncharacterized protein OS=Medicago truncatula OX=3880 GN=MTR_4g050270 PE=4 SV=1	NA	NA	NA	NA
MedtrR108_hic.HiC_scaffold_1.1406	13475032	13475754	HiC_scaffold_1	NA	Glyma.12G106000.1.p pacid=30548532 transcript=Glyma.12G106000.1 locus=Glyma.12G106000 ID=Glyma.12G106000.1.Wm82.a2.v1 annot-version=Wm82.a2.v1	tr|Q49KC9|Q49KC9_PEA Transposase OS=Pisum sativum OX=3888 PE=4 SV=1	XP_024636031.1 uncharacterized protein LOC112420508 [Medicago truncatula]	NA	NA	NA
MedtrR108_hic.HiC_scaffold_1.1407	13477610	13488772	HiC_scaffold_1	RHN78390.1 hypothetical protein MtrunA17_Chr1g0164971 [Medicago truncatula]	Medtr1g038850.1 pacid=31098477 transcript=Medtr1g038850.1 locus=Medtr1g038850 ID=Medtr1g038850.1.JCVIMt4.0v1 annot-version=Mt4.0v1	tr|G7IBH0|G7IBH0_MEDTR ARM repeat protein OS=Medicago truncatula OX=3880 GN=MTR_1g038850 PE=4 SV=1	XP_024639747.1 LOW QUALITY PROTEIN: uncharacterized protein LOC11423618 [Medicago truncatula]	AT1G79190.1 | Symbols: | ARM repeat superfamily protein | chr1:29788639-29794116 FORWARD LENGTH=1335	NA	K20403
MedtrR108_hic.HiC_scaffold_1.1408	13491552	13495407	HiC_scaffold_1	RHN78391.1 putative microtubule-associated protein, MAP65/Ase1/PRC1 [Medicago truncatula]	Medtr1g038840.1 pacid=31095014 transcript=Medtr1g038840.1 locus=Medtr1g038840 ID=Medtr1g038840.1.JCVIMt4.0v1 annot-version=Mt4.0v1	tr|G7IBG9|G7IBG9_MEDTR Microtubule associated protein, MAP65/ASE1 family protein OS=Medicago truncatula OX=3880 GN=11424927 PE=3 SV=1	XP_003589752.1 65-kDa microtubule-associated protein 6 [Medicago truncatula]	AT2G01910.1 | Symbols: ATMAP65-6, MAP65-6 | Microtubule associated protein (MAP65/ASE1) family protein | chr2:417191-420182 FORWARD LENGTH=608	sp|Q9SIS3|MA656_ARATH 65-kDa microtubule-associated protein 6 OS=Arabidopsis thaliana OX=3702 GN=MAP65-6 PE=1 SV=1	K16732
MedtrR108_hic.HiC_scaffold_1.1409	13518825	13520685	HiC_scaffold_1	RHN78393.1 putative cyclin [Medicago truncatula]	Medtr1g038820.1 pacid=31096876 transcript=Medtr1g038820.1 locus=Medtr1g038820 ID=Medtr1g038820.1.JCVIMt4.0v1 annot-version=Mt4.0v1	tr|G7IBG8|G7IBG8_MEDTR B-like cyclin OS=Medicago truncatula OX=3880 GN=11420655 PE=4 SV=2	XP_024632039.1 cyclin-J18 [Medicago truncatula]	AT2G01905.1 | Symbols: CYCJ18 | cyclin J18 | chr2:410373-413477 FORWARD LENGTH=234	sp|Q9C5X2|CCJ18_ARATH Cyclin-J18 OS=Arabidopsis thaliana OX=3702 GN=CYCJ18 PE=2 SV=2	NA
MedtrR108_hic.HiC_scaffold_1.141	1383267	1385964	HiC_scaffold_1	RHN77511.1 putative TRAM/LAG1/CLN8 domain-containing protein [Medicago truncatula]	Medtr1g022950.1 pacid=31098032 transcript=Medtr1g022950.1 locus=Medtr1g022950 ID=Medtr1g022950.1.JCVIMt4.0v1 annot-version=Mt4.0v1	tr|G7I5C1|G7I5C1_MEDTR Putative TRAM/LAG1/CLN8 domain-containing protein OS=Medicago truncatula OX=3880 GN=11412588 PE=4 SV=2	XP_024631178.1 transmembrane protein 136 [Medicago truncatula]	AT1G35180.1 | Symbols: | TRAM, LAG1 and CLN8 (TLC) lipid-sensing domain containing protein | chr1:12877230-12878644 REVERSE LENGTH=231	NA	NA
MedtrR108_hic.HiC_scaffold_1.1410	13528256	13532237	HiC_scaffold_1	RHN78394.1 putative phosphoric monoester hydrolase [Medicago truncatula]	Medtr1g038810.1 pacid=31100669 transcript=Medtr1g038810.1 locus=Medtr1g038810 ID=Medtr1g038810.1.JCVIMt4.0v1 annot-version=Mt4.0v1	tr|G7IBG6|G7IBG6_MEDTR Putative phosphoric monoester hydrolase OS=Medicago truncatula OX=3880 GN=11424926 PE=3 SV=1	XP_003589749.1 type IV inositol polyphosphate 5-phosphatase 9 [Medicago truncatula]	AT2G01900.1 | Symbols: | DNAse I-like superfamily protein | chr2:406136-408933 FORWARD LENGTH=417	sp|Q9SIS4|IP5P9_ARATH Type IV inositol polyphosphate 5-phosphatase 9 OS=Arabidopsis thaliana OX=3702 GN=IP5P9 PE=1 SV=1	NA
MedtrR108_hic.HiC_scaffold_1.1411	13537331	13547428	HiC_scaffold_1	RHN78395.1 putative intron-binding protein aquarius [Medicago truncatula]	Medtr1g038815.1 pacid=31098386 transcript=Medtr1g038815.1 locus=Medtr1g038815 ID=Medtr1g038815.1.JCVIMt4.0v1 annot-version=Mt4.0v1	tr|A0A072VS66|A0A072VS66_MEDTR Putative intron-binding protein aquarius OS=Medicago truncatula OX=3880 GN=25482853 PE=4 SV=1	XP_013466908.1 RNA helicase aquarius isoform X1 [Medicago truncatula]	AT2G38770.1 | Symbols: EMB2765 | P-loop containing nucleoside triphosphate hydrolases superfamily protein | chr2:16203185-16210253 REVERSE LENGTH=1509	sp|O60306|AQR_HUMAN RNA helicase aquarius OS=Homo sapiens OX=9606 GN=AQR PE=1 SV=4	K12874
MedtrR108_hic.HiC_scaffold_1.1412	13553638	13554207	HiC_scaffold_1	RHN78396.1 putative transcription factor Hap3/NF-YB family [Medicago truncatula]	Medtr1g039040.1 pacid=31094182 transcript=Medtr1g039040.1 locus=Medtr1g039040 ID=Medtr1g039040.1.JCVIMt4.0v1 annot-version=Mt4.0v1	tr|G7ICG4|G7ICG4_MEDTR Ccaat-box-binding factor HAP3-like protein OS=Medicago truncatula OX=3880 GN=11429280 PE=2 SV=1	XP_003589766.1 nuclear transcription factor Y subunit B-4 [Medicago truncatula]	AT5G47670.1 | Symbols: NF-YB6, L1L | nuclear factor Y, subunit B6 | chr5:19315061-19315975 FORWARD LENGTH=234	sp|Q84W66|NFYB6_ARATH Nuclear transcription factor Y subunit B-6 OS=Arabidopsis thaliana OX=3702 GN=NFYB6 PE=1 SV=2	K08065
MedtrR108_hic.HiC_scaffold_1.1413	13558042	13560669	HiC_scaffold_1	RHN78397.1 putative tetratricopeptide-like helical domain, DYW domain-containing protein [Medicago truncatula]	Medtr1g039030.1 pacid=31098054 transcript=Medtr1g039030.1 locus=Medtr1g039030 ID=Medtr1g039030.1.JCVIMt4.0v1 annot-version=Mt4.0v1	tr|A0A396JUP2|A0A396JUP2_MEDTR Putative tetratricopeptide-like helical domain, DYW domain-containing protein OS=Medicago truncatula OX=3880 GN=MtrunA17_Chr1g0165051 PE=3 SV=1	XP_024640462.1 pentatricopeptide repeat-containing protein At2g13600 [Medicago truncatula]	AT4G13650.1 | Symbols: | Pentatricopeptide repeat (PPR) superfamily protein | chr4:7939611-7942898 REVERSE LENGTH=1064	sp|Q9SVP7|PP307_ARATH Pentatricopeptide repeat-containing protein At4g13650 OS=Arabidopsis thaliana OX=3702 GN=PCMP-H42 PE=2 SV=2	NA
MedtrR108_hic.HiC_scaffold_1.1414	13565661	13568936	HiC_scaffold_1	RHN78399.1 putative N-acyl-aliphatic-L-amino acid amidohydrolase [Medicago truncatula]	Medtr1g039010.1 pacid=31093241 transcript=Medtr1g039010.1 locus=Medtr1g039010 ID=Medtr1g039010.1.JCVIMt4.0v1 annot-version=Mt4.0v1	tr|G7IBI0|G7IBI0_MEDTR N-acyl-L-amino-acid amidohydrolase OS=Medicago truncatula OX=3880 GN=11429277 PE=3 SV=1	XP_003589763.1 aminoacylase-1 [Medicago truncatula]	AT4G38220.1 | Symbols: | Peptidase M20/M25/M40 family protein | chr4:17925251-17926919 FORWARD LENGTH=430	sp|Q55DP8|ACY1_DICDI Aminoacylase-1 OS=Dictyostelium discoideum OX=44689 GN=acy1 PE=2 SV=1	K14677
MedtrR108_hic.HiC_scaffold_1.1415	13571539	13574413	HiC_scaffold_1	RHN78400.1 putative PPC domain-containing protein [Medicago truncatula]	Medtr1g038990.1 pacid=31095628 transcript=Medtr1g038990.1 locus=Medtr1g038990 ID=Medtr1g038990.1.JCVIMt4.0v1 annot-version=Mt4.0v1	tr|G7IBH9|G7IBH9_MEDTR AT-hook motif nuclear-localized protein OS=Medicago truncatula OX=3880 GN=11433890 PE=4 SV=2	XP_003589762.2 AT-hook motif nuclear-localized protein 10 [Medicago truncatula]	NA	NA	NA
MedtrR108_hic.HiC_scaffold_1.1416	13583553	13586304	HiC_scaffold_1	RHN78400.1 putative PPC domain-containing protein [Medicago truncatula]	Medtr1g038960.1 pacid=31097007 transcript=Medtr1g038960.1 locus=Medtr1g038960 ID=Medtr1g038960.1.JCVIMt4.0v1 annot-version=Mt4.0v1	tr|G7IBH7|G7IBH7_MEDTR AT-hook motif nuclear-localized protein OS=Medicago truncatula OX=3880 GN=11424929 PE=4 SV=2	XP_003589760.2 AT-hook motif nuclear-localized protein 10 [Medicago truncatula]	AT5G46640.1 | Symbols: | AT hook motif DNA-binding family protein | chr5:18924670-18926292 FORWARD LENGTH=386	sp|Q9FIR1|AHL8_ARATH AT-hook motif nuclear-localized protein 8 OS=Arabidopsis thaliana OX=3702 GN=AHL8 PE=2 SV=1	NA
MedtrR108_hic.HiC_scaffold_1.1417	13589909	13594027	HiC_scaffold_1	RHN78401.1 putative N-acyl-aliphatic-L-amino acid amidohydrolase [Medicago truncatula]	Medtr1g038920.1 pacid=31098001 transcript=Medtr1g038920.1 locus=Medtr1g038920 ID=Medtr1g038920.1.JCVIMt4.0v1 annot-version=Mt4.0v1	tr|G7IBH6|G7IBH6_MEDTR N-acyl-L-amino-acid amidohydrolase OS=Medicago truncatula OX=3880 GN=11420656 PE=3 SV=2	XP_003589759.2 aminoacylase-1 isoform X2 [Medicago truncatula]	AT4G38220.1 | Symbols: | Peptidase M20/M25/M40 family protein | chr4:17925251-17926919 FORWARD LENGTH=430	sp|Q99JW2|ACY1_MOUSE Aminoacylase-1 OS=Mus musculus OX=10090 GN=Acy1 PE=1 SV=1	K14677
MedtrR108_hic.HiC_scaffold_1.1418	13597070	13609958	HiC_scaffold_1	RHN78403.1 putative methyltransferase [Medicago truncatula]	Tp57577_TGAC_v2_mRNA36742 pacid=35951703 transcript=Tp57577_TGAC_v2_mRNA36742 locus=Tp57577_TGAC_v2_gene35537 ID=Tp57577_TGAC_v2_mRNA36742.v2 annot-version=v2	tr|A0A396JQ53|A0A396JQ53_MEDTR Putative methyltransferase OS=Medicago truncatula OX=3880 GN=MtrunA17_Chr1g0165131 PE=4 SV=1	XP_024640266.1 probable protein arginine N-methyltransferase 6 [Medicago truncatula]	AT3G20020.1 | Symbols: ATPRMT6, PRMT6 | protein arginine methyltransferase 6 | chr3:6984055-6987945 REVERSE LENGTH=435	sp|Q08A71|ANM6_ARATH Probable protein arginine N-methyltransferase 6 OS=Arabidopsis thaliana OX=3702 GN=PRMT6 PE=2 SV=1	K11437
MedtrR108_hic.HiC_scaffold_1.1419	13623150	13626705	HiC_scaffold_1	RHN78404.1 putative protein kinase RLK-Pelle-LRR-XI-1 family [Medicago truncatula]	Medtr1g038890.1 pacid=31095630 transcript=Medtr1g038890.1 locus=Medtr1g038890 ID=Medtr1g038890.1.JCVIMt4.0v1 annot-version=Mt4.0v1	tr|G7IBH4|G7IBH4_MEDTR LRR receptor-like kinase family protein OS=Medicago truncatula OX=3880 GN=MTR_1g038890 PE=4 SV=1	XP_024635460.1 MDIS1-interacting receptor like kinase 2 [Medicago truncatula]	AT4G08850.1 | Symbols: | Leucine-rich repeat receptor-like protein kinase family protein | chr4:5636693-5640496 REVERSE LENGTH=1045	sp|Q8VZG8|MIK2_ARATH MDIS1-interacting receptor like kinase 2 OS=Arabidopsis thaliana OX=3702 GN=MIK2 PE=1 SV=3	NA
MedtrR108_hic.HiC_scaffold_1.142	1387193	1391500	HiC_scaffold_1	RHN77510.1 putative NAD(P)-binding domain-containing protein [Medicago truncatula]	Medtr1g022940.1 pacid=31095676 transcript=Medtr1g022940.1 locus=Medtr1g022940 ID=Medtr1g022940.1.JCVIMt4.0v1 annot-version=Mt4.0v1	tr|G7I5C0|G7I5C0_MEDTR NAD-dependent epimerase/dehydratase family protein OS=Medicago truncatula OX=3880 GN=11419218 PE=3 SV=2	XP_003589321.2 uncharacterized protein LOC11419218 isoform X2 [Medicago truncatula]	AT1G19690.1 | Symbols: | NAD(P)-binding Rossmann-fold superfamily protein | chr1:6807925-6809562 REVERSE LENGTH=352	NA	NA
MedtrR108_hic.HiC_scaffold_1.1420	13640364	13643706	HiC_scaffold_1	RHN78406.1 putative non-specific serine/threonine protein kinase [Medicago truncatula]	Medtr1g039090.1 pacid=31092593 transcript=Medtr1g039090.1 locus=Medtr1g039090 ID=Medtr1g039090.1.JCVIMt4.0v1 annot-version=Mt4.0v1	tr|G7ICG9|G7ICG9_MEDTR LRR receptor-like kinase family protein, putative OS=Medicago truncatula OX=3880 GN=MTR_1g039090 PE=4 SV=1	XP_003589785.3 MDIS1-interacting receptor like kinase 2 [Medicago truncatula]	NA	NA	NA
MedtrR108_hic.HiC_scaffold_1.1421	13648499	13651201	HiC_scaffold_1	RHN56550.1 putative nucleotide-binding alpha-beta plait domain-containing protein [Medicago truncatula]	Medtr0242s0010.1 pacid=31061708 transcript=Medtr0242s0010.1 locus=Medtr0242s0010 ID=Medtr0242s0010.1.JCVIMt4.0v1 annot-version=Mt4.0v1	tr|A0A072TH67|A0A072TH67_MEDTR Uncharacterized protein (Fragment) OS=Medicago truncatula OX=3880 GN=MTR_0242s0010 PE=4 SV=1	XP_024630804.1 uncharacterized protein LOC112418611 [Medicago truncatula]	NA	NA	NA
MedtrR108_hic.HiC_scaffold_1.1422	13657025	13660345	HiC_scaffold_1	RHN78406.1 putative non-specific serine/threonine protein kinase [Medicago truncatula]	Medtr1g039090.1 pacid=31092593 transcript=Medtr1g039090.1 locus=Medtr1g039090 ID=Medtr1g039090.1.JCVIMt4.0v1 annot-version=Mt4.0v1	tr|G7ICG9|G7ICG9_MEDTR LRR receptor-like kinase family protein, putative OS=Medicago truncatula OX=3880 GN=MTR_1g039090 PE=4 SV=1	XP_013442016.1 probable leucine-rich repeat receptor-like protein kinase At1g35710 [Medicago truncatula]	AT4G08850.1 | Symbols: | Leucine-rich repeat receptor-like protein kinase family protein | chr4:5636693-5640496 REVERSE LENGTH=1045	sp|Q8VZG8|MIK2_ARATH MDIS1-interacting receptor like kinase 2 OS=Arabidopsis thaliana OX=3702 GN=MIK2 PE=1 SV=3	NA
MedtrR108_hic.HiC_scaffold_1.1423	13673805	13676225	HiC_scaffold_1	RHN78410.1 putative nepenthesin [Medicago truncatula]	Medtr1g039270.1 pacid=31100780 transcript=Medtr1g039270.1 locus=Medtr1g039270 ID=Medtr1g039270.1.JCVIMt4.0v1 annot-version=Mt4.0v1	tr|G7ICI5|G7ICI5_MEDTR Aspartic protease in GUARD CELL-like protein OS=Medicago truncatula OX=3880 GN=11420658 PE=3 SV=2	XP_003589787.2 protein ASPARTIC PROTEASE IN GUARD CELL 2 [Medicago truncatula]	AT3G20015.1 | Symbols: | Eukaryotic aspartyl protease family protein | chr3:6978746-6980158 REVERSE LENGTH=470	sp|Q9LHE3|ASPG2_ARATH Protein ASPARTIC PROTEASE IN GUARD CELL 2 OS=Arabidopsis thaliana OX=3702 GN=ASPG2 PE=2 SV=1	NA
MedtrR108_hic.HiC_scaffold_1.1424	13680223	13680396	HiC_scaffold_1	NA	Medtr2g058630.1 pacid=31065405 transcript=Medtr2g058630.1 locus=Medtr2g058630 ID=Medtr2g058630.1.JCVIMt4.0v1 annot-version=Mt4.0v1	tr|G7IQM2|G7IQM2_MEDTR Uncharacterized protein OS=Medicago truncatula OX=3880 GN=MTR_2g058630 PE=4 SV=2	NA	NA	NA	NA
MedtrR108_hic.HiC_scaffold_1.1425	13682178	13685814	HiC_scaffold_1	RHN78411.1 putative protein kinase RLK-Pelle-LRR-XI-1 family [Medicago truncatula]	Medtr1g039240.1 pacid=31095622 transcript=Medtr1g039240.1 locus=Medtr1g039240 ID=Medtr1g039240.1.JCVIMt4.0v1 annot-version=Mt4.0v1	tr|A0A396JNX6|A0A396JNX6_MEDTR Protein kinase domain-containing protein OS=Medicago truncatula OX=3880 GN=MtrunA17_Chr1g0165211 PE=4 SV=1	XP_003589785.3 MDIS1-interacting receptor like kinase 2 [Medicago truncatula]	AT4G08850.1 | Symbols: | Leucine-rich repeat receptor-like protein kinase family protein | chr4:5636693-5640496 REVERSE LENGTH=1045	sp|Q8VZG8|MIK2_ARATH MDIS1-interacting receptor like kinase 2 OS=Arabidopsis thaliana OX=3702 GN=MIK2 PE=1 SV=3	NA
MedtrR108_hic.HiC_scaffold_1.1426	13691465	13694324	HiC_scaffold_1	RHN78466.1 putative protein kinase RLK-Pelle-LRR-XI-1 family [Medicago truncatula]	Medtr1g040525.1 pacid=31095713 transcript=Medtr1g040525.1 locus=Medtr1g040525 ID=Medtr1g040525.1.JCVIMt4.0v1 annot-version=Mt4.0v1	tr|A0A396JJQ5|A0A396JJQ5_MEDTR Protein kinase domain-containing protein OS=Medicago truncatula OX=3880 GN=MtrunA17_Chr1g0165891 PE=4 SV=1	XP_013466959.1 MDIS1-interacting receptor like kinase 2 [Medicago truncatula]	AT4G08850.1 | Symbols: | Leucine-rich repeat receptor-like protein kinase family protein | chr4:5636693-5640496 REVERSE LENGTH=1045	sp|Q8VZG8|MIK2_ARATH MDIS1-interacting receptor like kinase 2 OS=Arabidopsis thaliana OX=3702 GN=MIK2 PE=1 SV=3	NA
MedtrR108_hic.HiC_scaffold_1.1427	13708264	13711890	HiC_scaffold_1	RHN78413.1 putative protein kinase RLK-Pelle-LRR-XI-1 family [Medicago truncatula]	Medtr0365s0030.1 pacid=31061903 transcript=Medtr0365s0030.1 locus=Medtr0365s0030 ID=Medtr0365s0030.1.JCVIMt4.0v1 annot-version=Mt4.0v1	tr|A0A072TFP1|A0A072TFP1_MEDTR LRR receptor-like kinase family protein OS=Medicago truncatula OX=3880 GN=25481014 PE=4 SV=1	XP_013442016.1 probable leucine-rich repeat receptor-like protein kinase At1g35710 [Medicago truncatula]	AT4G08850.1 | Symbols: | Leucine-rich repeat receptor-like protein kinase family protein | chr4:5636693-5640496 REVERSE LENGTH=1045	sp|Q8VZG8|MIK2_ARATH MDIS1-interacting receptor like kinase 2 OS=Arabidopsis thaliana OX=3702 GN=MIK2 PE=1 SV=3	NA
MedtrR108_hic.HiC_scaffold_1.1428	13724916	13726196	HiC_scaffold_1	RHN78415.1 hypothetical protein MtrunA17_Chr1g0165251 [Medicago truncatula]	Medtr0365s0010.1 pacid=31061905 transcript=Medtr0365s0010.1 locus=Medtr0365s0010 ID=Medtr0365s0010.1.JCVIMt4.0v1 annot-version=Mt4.0v1	tr|I3SJ53|I3SJ53_MEDTR TPR1-like protein OS=Medicago truncatula OX=3880 GN=25480955 PE=2 SV=1	XP_013442014.1 uncharacterized protein LOC25480955 [Medicago truncatula]	AT3G19990.1 | Symbols: | unknown protein; INVOLVED IN: biological_process unknown; LOCATED IN: chloroplast stroma, chloroplast; EXPRESSED IN: 23 plant structures; EXPRESSED DURING: 13 growth stages; Has 118 Blast hits to 118 proteins in 41 species: Archae - 0; Bacteria - 42; Metazoa - 0; Fungi - 0; Plants - 56; Viruses - 0; Other Eukaryotes - 20 (source: NCBI BLink). | chr3:6965671-6967102 FORWAR…	NA	NA
MedtrR108_hic.HiC_scaffold_1.1429	13734583	13739912	HiC_scaffold_1	RHN78424.1 Phytochrome-associated serine/threonine-protein phosphatase [Medicago truncatula]	arahy.Tifrunner.gnm1.ann1.4XY4NZ.1 pacid=42664883 transcript=arahy.Tifrunner.gnm1.ann1.4XY4NZ.1 locus=arahy.Tifrunner.gnm1.ann1.4XY4NZ ID=arahy.Tifrunner.gnm1.ann1.4XY4NZ.1.v1.0 annot-version=v1.0	tr|A0A2K3NVV6|A0A2K3NVV6_TRIPR Serine/threonine-protein phosphatase OS=Trifolium pratense OX=57577 GN=L195_g003656 PE=3 SV=1	XP_007153016.1 hypothetical protein PHAVU_003G000700g [Phaseolus vulgaris]	AT1G50370.1 | Symbols: | Calcineurin-like metallo-phosphoesterase superfamily protein | chr1:18658894-18661672 FORWARD LENGTH=303	sp|Q8LSN3|FYPP_PEA Phytochrome-associated serine/threonine-protein phosphatase OS=Pisum sativum OX=3888 GN=FYPP PE=1 SV=1	K15498
MedtrR108_hic.HiC_scaffold_1.143	1392502	1394640	HiC_scaffold_1	RHN77508.1 putative transcription factor C2H2 family [Medicago truncatula]	Medtr1g022505.1 pacid=31094081 transcript=Medtr1g022505.1 locus=Medtr1g022505 ID=Medtr1g022505.1.JCVIMt4.0v1 annot-version=Mt4.0v1	tr|A0A072VFF5|A0A072VFF5_MEDTR C3HC4-type RING zinc finger protein OS=Medicago truncatula OX=3880 GN=25482179 PE=4 SV=1	XP_013466150.1 uncharacterized protein LOC25482179 [Medicago truncatula]	AT1G75400.1 | Symbols: | RING/U-box superfamily protein | chr1:28297609-28299464 FORWARD LENGTH=455	NA	NA
MedtrR108_hic.HiC_scaffold_1.1430	13744356	13747307	HiC_scaffold_1	RHN78425.1 putative inosine nucleosidase [Medicago truncatula]	Medtr1g039400.1 pacid=31093073 transcript=Medtr1g039400.1 locus=Medtr1g039400 ID=Medtr1g039400.1.JCVIMt4.0v1 annot-version=Mt4.0v1	tr|G7ICJ7|G7ICJ7_MEDTR Inosine-uridine preferring nucleoside hydrolase OS=Medicago truncatula OX=3880 GN=11430380 PE=3 SV=2	XP_003589799.2 probable uridine nucleosidase 2 [Medicago truncatula]	AT1G05620.1 | Symbols: URH2 | uridine-ribohydrolase 2 | chr1:1679286-1681527 FORWARD LENGTH=322	sp|Q8LAC4|URH2_ARATH Probable uridine nucleosidase 2 OS=Arabidopsis thaliana OX=3702 GN=URH2 PE=2 SV=1	NA
MedtrR108_hic.HiC_scaffold_1.1431	13750556	13755777	HiC_scaffold_1	RHN78426.1 putative inosine nucleosidase [Medicago truncatula]	Medtr1g039410.1 pacid=31096444 transcript=Medtr1g039410.1 locus=Medtr1g039410 ID=Medtr1g039410.1.JCVIMt4.0v1 annot-version=Mt4.0v1	tr|B7FJZ5|B7FJZ5_MEDTR Inosine-uridine preferring nucleoside hydrolase OS=Medicago truncatula OX=3880 GN=11428555 PE=2 SV=1	XP_003589800.2 probable uridine nucleosidase 2 [Medicago truncatula]	AT1G05620.1 | Symbols: URH2 | uridine-ribohydrolase 2 | chr1:1679286-1681527 FORWARD LENGTH=322	sp|Q8LAC4|URH2_ARATH Probable uridine nucleosidase 2 OS=Arabidopsis thaliana OX=3702 GN=URH2 PE=2 SV=1	NA
MedtrR108_hic.HiC_scaffold_1.1432	13761057	13761413	HiC_scaffold_1	RHN45280.1 hypothetical protein MtrunA17_Chr7g0228731 [Medicago truncatula]	Tp57577_TGAC_v2_mRNA13161 pacid=35987582 transcript=Tp57577_TGAC_v2_mRNA13161 locus=Tp57577_TGAC_v2_gene12744 ID=Tp57577_TGAC_v2_mRNA13161.v2 annot-version=v2	tr|A0A392ND68|A0A392ND68_9FABA Endonuclease/exonuclease/phosphatase family protein (Fragment) OS=Trifolium medium OX=97028 GN=A2U01_0018476 PE=4 SV=1	XP_024628792.1 uncharacterized protein LOC112417396 [Medicago truncatula]	NA	NA	NA
MedtrR108_hic.HiC_scaffold_1.1433	13779349	13783307	HiC_scaffold_1	RHN78430.1 putative 1,4-beta-D-xylan synthase transcription factor C2H2 family [Medicago truncatula]	Medtr1g039445.1 pacid=31093543 transcript=Medtr1g039445.1 locus=Medtr1g039445 ID=Medtr1g039445.1.JCVIMt4.0v1 annot-version=Mt4.0v1	tr|A0A072VH75|A0A072VH75_MEDTR Cellulose synthase-like protein OS=Medicago truncatula OX=3880 GN=25482857 PE=4 SV=1	XP_013466915.1 cellulose synthase-like protein D4 [Medicago truncatula]	AT4G38190.1 | Symbols: ATCSLD4, CSLD4 | cellulose synthase like D4 | chr4:17910096-17913641 REVERSE LENGTH=1111	sp|Q9SZL9|CSLD4_ARATH Cellulose synthase-like protein D4 OS=Arabidopsis thaliana OX=3702 GN=CSLD4 PE=2 SV=1	K20924
MedtrR108_hic.HiC_scaffold_1.1434	13790366	13794457	HiC_scaffold_1	RHN78431.1 putative 1,4-beta-D-xylan synthase transcription factor C2H2 family [Medicago truncatula]	Medtr1g039480.1 pacid=31095947 transcript=Medtr1g039480.1 locus=Medtr1g039480 ID=Medtr1g039480.1.JCVIMt4.0v1 annot-version=Mt4.0v1	tr|G7ICK2|G7ICK2_MEDTR Cellulose synthase-like protein OS=Medicago truncatula OX=3880 GN=11433892 PE=4 SV=2	XP_003589804.2 cellulose synthase-like protein D4 isoform X1 [Medicago truncatula]	AT4G38190.1 | Symbols: ATCSLD4, CSLD4 | cellulose synthase like D4 | chr4:17910096-17913641 REVERSE LENGTH=1111	sp|Q9SZL9|CSLD4_ARATH Cellulose synthase-like protein D4 OS=Arabidopsis thaliana OX=3702 GN=CSLD4 PE=2 SV=1	K20924
MedtrR108_hic.HiC_scaffold_1.1435	13798170	13806353	HiC_scaffold_1	RHN78432.1 hypothetical protein MtrunA17_Chr1g0165431 [Medicago truncatula]	Medtr1g039490.2 pacid=31094971 transcript=Medtr1g039490.2 locus=Medtr1g039490 ID=Medtr1g039490.2.JCVIMt4.0v1 annot-version=Mt4.0v1	tr|A0A396JM28|A0A396JM28_MEDTR Uncharacterized protein OS=Medicago truncatula OX=3880 GN=MtrunA17_Chr1g0165431 PE=4 SV=1	XP_013466916.2 LOW QUALITY PROTEIN: uncharacterized protein LOC11419833 [Medicago truncatula]	AT5G08540.1 | Symbols: | unknown protein; FUNCTIONS IN: molecular_function unknown; INVOLVED IN: biological_process unknown; LOCATED IN: chloroplast thylakoid membrane, chloroplast, chloroplast envelope; EXPRESSED IN: 24 plant structures; EXPRESSED DURING: 13 growth stages; Has 30201 Blast hits to 17322 proteins in 780 species: Archae - 12; Bacteria - 1396; Metazoa - 17338; Fungi - 3422; Plants -…	NA	NA
MedtrR108_hic.HiC_scaffold_1.1436	13808014	13812458	HiC_scaffold_1	RHN78433.1 putative 3-dehydroquinate synthase II [Medicago truncatula]	Medtr1g039990.2 pacid=31094371 transcript=Medtr1g039990.2 locus=Medtr1g039990 ID=Medtr1g039990.2.JCVIMt4.0v1 annot-version=Mt4.0v1	tr|G7IDE5|G7IDE5_MEDTR 3-dehydroquinate synthase OS=Medicago truncatula OX=3880 GN=11419834 PE=4 SV=2	XP_024640911.1 uncharacterized protein LOC11419834 [Medicago truncatula]	AT3G28760.1 | Symbols: | FUNCTIONS IN: molecular_function unknown; INVOLVED IN: biological_process unknown; LOCATED IN: chloroplast; EXPRESSED IN: 20 plant structures; EXPRESSED DURING: 13 growth stages; CONTAINS InterPro DOMAIN/s: 3-dehydroquinate synthase, prokaryotic-type (InterPro:IPR002812); Has 390 Blast hits to 390 proteins in 131 species: Archae - 144; Bacteria - 105; Metazoa - 0; Fungi -…	sp|O26680|DHQS_METTH 3-dehydroquinate synthase OS=Methanothermobacter thermautotrophicus (strain ATCC 29096 / DSM 1053 / JCM 10044 / NBRC 100330 / Delta H) OX=187420 GN=aroB' PE=3 SV=2	NA
MedtrR108_hic.HiC_scaffold_1.1437	13813504	13815711	HiC_scaffold_1	RHN78434.1 putative tetratricopeptide-like helical domain-containing protein [Medicago truncatula]	Medtr1g040000.1 pacid=31093240 transcript=Medtr1g040000.1 locus=Medtr1g040000 ID=Medtr1g040000.1.JCVIMt4.0v1 annot-version=Mt4.0v1	tr|G7IDE6|G7IDE6_MEDTR PPR containing plant-like protein OS=Medicago truncatula OX=3880 GN=11421190 PE=4 SV=1	XP_003589826.1 pentatricopeptide repeat-containing protein At5g56310 [Medicago truncatula]	AT5G56310.1 | Symbols: | Pentatricopeptide repeat (PPR) superfamily protein | chr5:22802322-22803914 FORWARD LENGTH=530	sp|Q9FMA1|PP433_ARATH Pentatricopeptide repeat-containing protein At5g56310 OS=Arabidopsis thaliana OX=3702 GN=PCMP-E13 PE=2 SV=1	NA
MedtrR108_hic.HiC_scaffold_1.1438	13820071	13824367	HiC_scaffold_1	RHN78435.1 putative ribosomal protein L22/L17 [Medicago truncatula]	Medtr1g040020.1 pacid=31100383 transcript=Medtr1g040020.1 locus=Medtr1g040020 ID=Medtr1g040020.1.JCVIMt4.0v1 annot-version=Mt4.0v1	tr|G7IDE8|G7IDE8_MEDTR 50S ribosomal protein L22, chloroplastic OS=Medicago truncatula OX=3880 GN=11418865 PE=3 SV=1	XP_024641002.1 uncharacterized protein LOC11418865 [Medicago truncatula]	AT4G28360.1 | Symbols: | Ribosomal protein L22p/L17e family protein | chr4:14029294-14030926 REVERSE LENGTH=271	sp|Q98N52|RL22_RHILO 50S ribosomal protein L22 OS=Mesorhizobium japonicum (strain LMG 29417 / CECT 9101 / MAFF 303099) OX=266835 GN=rplV PE=3 SV=1	K02890
MedtrR108_hic.HiC_scaffold_1.1439	13827314	13827969	HiC_scaffold_1	NA	NA	NA	NA	NA	NA	NA
MedtrR108_hic.HiC_scaffold_1.144	1401101	1402049	HiC_scaffold_1	NA	Tp57577_TGAC_v2_mRNA27153 pacid=35976685 transcript=Tp57577_TGAC_v2_mRNA27153 locus=Tp57577_TGAC_v2_gene26255 ID=Tp57577_TGAC_v2_mRNA27153.v2 annot-version=v2	tr|A0A392MTW0|A0A392MTW0_9FABA Putative ubiquitin-conjugating enzyme E2 25-like (Fragment) OS=Trifolium medium OX=97028 GN=A2U01_0011015 PE=4 SV=1	NA	NA	NA	NA
MedtrR108_hic.HiC_scaffold_1.1440	13835523	13837224	HiC_scaffold_1	NA	NA	NA	NA	NA	NA	NA
MedtrR108_hic.HiC_scaffold_1.1441	13841975	13844268	HiC_scaffold_1	RHN78437.1 putative protein kinase RLK-Pelle-CrRLK1L-1 family [Medicago truncatula]	Medtr1g040073.1 pacid=31100049 transcript=Medtr1g040073.1 locus=Medtr1g040073 ID=Medtr1g040073.1.JCVIMt4.0v1 annot-version=Mt4.0v1	tr|A0A396JUT1|A0A396JUT1_MEDTR Protein kinase domain-containing protein OS=Medicago truncatula OX=3880 GN=MtrunA17_Chr1g0165521 PE=4 SV=1	XP_024630559.1 receptor-like protein kinase THESEUS 1 [Medicago truncatula]	AT5G54380.1 | Symbols: THE1 | protein kinase family protein | chr5:22077313-22079880 REVERSE LENGTH=855	sp|Q9LK35|THE1_ARATH Receptor-like protein kinase THESEUS 1 OS=Arabidopsis thaliana OX=3702 GN=THE1 PE=1 SV=1	NA
MedtrR108_hic.HiC_scaffold_1.1442	13852093	13852296	HiC_scaffold_1	NA	Medtr1g016950.1 pacid=31093977 transcript=Medtr1g016950.1 locus=Medtr1g016950 ID=Medtr1g016950.1.JCVIMt4.0v1 annot-version=Mt4.0v1	tr|A0A072VEV0|A0A072VEV0_MEDTR Uncharacterized protein OS=Medicago truncatula OX=3880 GN=MTR_1g016950 PE=4 SV=1	XP_017409507.1 PREDICTED: keratin, type I cytoskeletal 10-like [Vigna angularis]	NA	NA	NA
MedtrR108_hic.HiC_scaffold_1.1443	13856142	13861634	HiC_scaffold_1	RHN78441.1 putative methylenetetrahydrofolate reductase (NAD(P)H) [Medicago truncatula]	Medtr1g040105.1 pacid=31093877 transcript=Medtr1g040105.1 locus=Medtr1g040105 ID=Medtr1g040105.1.JCVIMt4.0v1 annot-version=Mt4.0v1	tr|A0A072VS77|A0A072VS77_MEDTR Methylenetetrahydrofolate reductase OS=Medicago truncatula OX=3880 GN=25482865 PE=3 SV=1	XP_013466927.1 methylenetetrahydrofolate reductase 2 [Medicago truncatula]	AT2G44160.1 | Symbols: MTHFR2 | methylenetetrahydrofolate reductase 2 | chr2:18262301-18265185 FORWARD LENGTH=594	sp|O80585|MTHR2_ARATH Methylenetetrahydrofolate reductase 2 OS=Arabidopsis thaliana OX=3702 GN=MTHFR2 PE=1 SV=2	K00297
MedtrR108_hic.HiC_scaffold_1.1444	13861663	13864801	HiC_scaffold_1	NA	Medtr1g040115.1 pacid=31094340 transcript=Medtr1g040115.1 locus=Medtr1g040115 ID=Medtr1g040115.1.JCVIMt4.0v1 annot-version=Mt4.0v1	tr|A0A072VH81|A0A072VH81_MEDTR Uncharacterized protein OS=Medicago truncatula OX=3880 GN=MTR_1g040115 PE=4 SV=1	NA	NA	NA	NA
MedtrR108_hic.HiC_scaffold_1.1445	13869913	13874773	HiC_scaffold_1	RHN78442.1 putative BolA protein [Medicago truncatula]	Medtr1g040145.1 pacid=31093404 transcript=Medtr1g040145.1 locus=Medtr1g040145 ID=Medtr1g040145.1.JCVIMt4.0v1 annot-version=Mt4.0v1	tr|I3SAF3|I3SAF3_MEDTR BolA family transcriptional regulator OS=Medicago truncatula OX=3880 GN=25482867 PE=2 SV=1	XP_013466929.1 protein BOLA4, chloroplastic/mitochondrial [Medicago truncatula]	AT5G17560.1 | Symbols: | BolA-like family protein | chr5:5788474-5789671 FORWARD LENGTH=177	sp|Q9LF68|BOLA4_ARATH Protein BOLA4, chloroplastic/mitochondrial OS=Arabidopsis thaliana OX=3702 GN=BOLA4 PE=1 SV=1	NA
MedtrR108_hic.HiC_scaffold_1.1446	13875822	13881700	HiC_scaffold_1	RHN78443.1 putative hydrolase [Medicago truncatula]	Medtr1g040155.1 pacid=31100088 transcript=Medtr1g040155.1 locus=Medtr1g040155 ID=Medtr1g040155.1.JCVIMt4.0v1 annot-version=Mt4.0v1	tr|A0A396JQ86|A0A396JQ86_MEDTR Putative hydrolase OS=Medicago truncatula OX=3880 GN=MtrunA17_Chr1g0165651 PE=3 SV=1	XP_013466930.2 DNA-binding protein SMUBP-2 [Medicago truncatula]	AT5G35970.1 | Symbols: | P-loop containing nucleoside triphosphate hydrolases superfamily protein | chr5:14119060-14123078 REVERSE LENGTH=961	sp|Q60560|SMBP2_MESAU DNA-binding protein SMUBP-2 OS=Mesocricetus auratus OX=10036 GN=IGHMBP2 PE=1 SV=1	NA
MedtrR108_hic.HiC_scaffold_1.1447	13889244	13889621	HiC_scaffold_1	RHN70812.1 putative histone acetyltransferase [Medicago truncatula]	Medtr3g109988.1 pacid=31059223 transcript=Medtr3g109988.1 locus=Medtr3g109988 ID=Medtr3g109988.1.JCVIMt4.0v1 annot-version=Mt4.0v1	tr|G7ZWP1|G7ZWP1_MEDTR Putative histone acetyltransferase OS=Medicago truncatula OX=3880 GN=MTR_3g109988 PE=4 SV=1	NA	NA	NA	NA
MedtrR108_hic.HiC_scaffold_1.1448	13896676	13900245	HiC_scaffold_1	RHN78444.1 putative benzyl alcohol O-benzoyltransferase [Medicago truncatula]	Medtr1g040175.1 pacid=31094910 transcript=Medtr1g040175.1 locus=Medtr1g040175 ID=Medtr1g040175.1.JCVIMt4.0v1 annot-version=Mt4.0v1	tr|A0A072VG31|A0A072VG31_MEDTR Benzyl alcohol O-benzoyltransferase OS=Medicago truncatula OX=3880 GN=25482869 PE=3 SV=1	XP_013466931.1 benzyl alcohol O-benzoyltransferase [Medicago truncatula]	AT5G17540.1 | Symbols: | HXXXD-type acyl-transferase family protein | chr5:5782061-5783682 REVERSE LENGTH=461	sp|Q8GT20|BEBT_TOBAC Benzyl alcohol O-benzoyltransferase OS=Nicotiana tabacum OX=4097 GN=HSR201 PE=1 SV=1	K19861
MedtrR108_hic.HiC_scaffold_1.1449	13906977	13909913	HiC_scaffold_1	RHN78445.1 putative benzyl alcohol O-benzoyltransferase [Medicago truncatula]	Medtr1g040195.1 pacid=31092674 transcript=Medtr1g040195.1 locus=Medtr1g040195 ID=Medtr1g040195.1.JCVIMt4.0v1 annot-version=Mt4.0v1	tr|A0A396JQE5|A0A396JQE5_MEDTR Putative benzyl alcohol O-benzoyltransferase OS=Medicago truncatula OX=3880 GN=MtrunA17_Chr1g0165671 PE=3 SV=1	XP_024641644.1 benzyl alcohol O-benzoyltransferase [Medicago truncatula]	AT5G17540.1 | Symbols: | HXXXD-type acyl-transferase family protein | chr5:5782061-5783682 REVERSE LENGTH=461	sp|Q8GT20|BEBT_TOBAC Benzyl alcohol O-benzoyltransferase OS=Nicotiana tabacum OX=4097 GN=HSR201 PE=1 SV=1	K19861
MedtrR108_hic.HiC_scaffold_1.145	1405522	1406004	HiC_scaffold_1	RHN77507.1 putative transcription factor bZIP family [Medicago truncatula]	Medtr1g022495.1 pacid=31096105 transcript=Medtr1g022495.1 locus=Medtr1g022495 ID=Medtr1g022495.1.JCVIMt4.0v1 annot-version=Mt4.0v1	tr|A0A072VF03|A0A072VF03_MEDTR BZIP transcription factor bZIP124 OS=Medicago truncatula OX=3880 GN=25482177 PE=4 SV=1	XP_013466147.1 bZIP transcription factor 11 [Medicago truncatula]	AT1G75390.1 | Symbols: AtbZIP44, bZIP44 | basic leucine-zipper 44 | chr1:28292224-28292745 FORWARD LENGTH=173	sp|C0Z2L5|BZP44_ARATH bZIP transcription factor 44 OS=Arabidopsis thaliana OX=3702 GN=BZIP44 PE=1 SV=1	NA
MedtrR108_hic.HiC_scaffold_1.1450	13922345	13926608	HiC_scaffold_1	RHN78446.1 putative benzyl alcohol O-benzoyltransferase [Medicago truncatula]	Medtr1g040215.1 pacid=31096921 transcript=Medtr1g040215.1 locus=Medtr1g040215 ID=Medtr1g040215.1.JCVIMt4.0v1 annot-version=Mt4.0v1	tr|A0A072VH86|A0A072VH86_MEDTR Benzyl alcohol O-benzoyltransferase OS=Medicago truncatula OX=3880 GN=25482871 PE=3 SV=1	XP_013466935.1 benzyl alcohol O-benzoyltransferase [Medicago truncatula]	AT5G17540.1 | Symbols: | HXXXD-type acyl-transferase family protein | chr5:5782061-5783682 REVERSE LENGTH=461	sp|Q8GT20|BEBT_TOBAC Benzyl alcohol O-benzoyltransferase OS=Nicotiana tabacum OX=4097 GN=HSR201 PE=1 SV=1	K19861
MedtrR108_hic.HiC_scaffold_1.1451	13934313	13934759	HiC_scaffold_1	RHN64679.1 putative retrotransposon gag domain-containing protein [Medicago truncatula]	Dioal.13G088100.1.p pacid=43483008 transcript=Dioal.13G088100.1 locus=Dioal.13G088100 ID=Dioal.13G088100.1.v2.1 annot-version=v2.1	tr|A0A2K3PAJ3|A0A2K3PAJ3_TRIPR Retrovirus-related Pol polyprotein from transposon TNT 1-94 OS=Trifolium pratense OX=57577 GN=L195_g008936 PE=4 SV=1	XP_017415202.1 PREDICTED: retrovirus-related Pol polyprotein from transposon TNT 1-94 isoform X1 [Vigna angularis]	NA	NA	NA
MedtrR108_hic.HiC_scaffold_1.1452	13935005	13938648	HiC_scaffold_1	RHN63282.1 putative RNA-directed DNA polymerase [Medicago truncatula]	Spov3_chr3.01790 pacid=45114533 transcript=Spov3_chr3.01790 locus=Spov3_chr3.01790 ID=Spov3_chr3.01790.Spov3.575 annot-version=Spov3	tr|A0A2K3PAJ3|A0A2K3PAJ3_TRIPR Retrovirus-related Pol polyprotein from transposon TNT 1-94 OS=Trifolium pratense OX=57577 GN=L195_g008936 PE=4 SV=1	XP_017415202.1 PREDICTED: retrovirus-related Pol polyprotein from transposon TNT 1-94 isoform X1 [Vigna angularis]	NA	sp|P10978|POLX_TOBAC Retrovirus-related Pol polyprotein from transposon TNT 1-94 OS=Nicotiana tabacum OX=4097 PE=2 SV=1	NA
MedtrR108_hic.HiC_scaffold_1.1453	13958349	13960789	HiC_scaffold_1	RHN78448.1 putative soyasapogenol B glucuronide galactosyltransferase [Medicago truncatula]	Medtr1g040310.1 pacid=31096125 transcript=Medtr1g040310.1 locus=Medtr1g040310 ID=Medtr1g040310.1.JCVIMt4.0v1 annot-version=Mt4.0v1	tr|A0A072VS84|A0A072VS84_MEDTR Putative soyasapogenol B glucuronide galactosyltransferase OS=Medicago truncatula OX=3880 GN=25482875 PE=4 SV=1	XP_013466939.1 soyasapogenol B glucuronide galactosyltransferase [Medicago truncatula]	AT4G34138.1 | Symbols: UGT73B1 | UDP-glucosyl transferase 73B1 | chr4:16348267-16349858 REVERSE LENGTH=488	sp|D4Q9Z4|SGT2_SOYBN Soyasapogenol B glucuronide galactosyltransferase OS=Glycine max OX=3847 GN=GmSGT2 PE=1 SV=1	NA
MedtrR108_hic.HiC_scaffold_1.1454	13962524	13962916	HiC_scaffold_1	RHN78449.1 putative benzyl alcohol O-benzoyltransferase [Medicago truncatula]	Medtr1g040315.1 pacid=31098570 transcript=Medtr1g040315.1 locus=Medtr1g040315 ID=Medtr1g040315.1.JCVIMt4.0v1 annot-version=Mt4.0v1	tr|A0A072VH91|A0A072VH91_MEDTR Benzyl alcohol O-benzoyltransferase OS=Medicago truncatula OX=3880 GN=25482876 PE=3 SV=1	XP_013466940.1 benzyl alcohol O-benzoyltransferase [Medicago truncatula]	AT5G17540.1 | Symbols: | HXXXD-type acyl-transferase family protein | chr5:5782061-5783682 REVERSE LENGTH=461	sp|Q8GT20|BEBT_TOBAC Benzyl alcohol O-benzoyltransferase OS=Nicotiana tabacum OX=4097 GN=HSR201 PE=1 SV=1	K19861
MedtrR108_hic.HiC_scaffold_1.1455	13963385	13963828	HiC_scaffold_1	RHN78449.1 putative benzyl alcohol O-benzoyltransferase [Medicago truncatula]	Medtr1g040315.1 pacid=31098570 transcript=Medtr1g040315.1 locus=Medtr1g040315 ID=Medtr1g040315.1.JCVIMt4.0v1 annot-version=Mt4.0v1	tr|A0A072VH91|A0A072VH91_MEDTR Benzyl alcohol O-benzoyltransferase OS=Medicago truncatula OX=3880 GN=25482876 PE=3 SV=1	XP_013466940.1 benzyl alcohol O-benzoyltransferase [Medicago truncatula]	AT5G17540.1 | Symbols: | HXXXD-type acyl-transferase family protein | chr5:5782061-5783682 REVERSE LENGTH=461	sp|Q8GT20|BEBT_TOBAC Benzyl alcohol O-benzoyltransferase OS=Nicotiana tabacum OX=4097 GN=HSR201 PE=1 SV=1	K19861
MedtrR108_hic.HiC_scaffold_1.1456	13966042	13968223	HiC_scaffold_1	RHN78444.1 putative benzyl alcohol O-benzoyltransferase [Medicago truncatula]	Medtr1g040320.1 pacid=31098118 transcript=Medtr1g040320.1 locus=Medtr1g040320 ID=Medtr1g040320.1.JCVIMt4.0v1 annot-version=Mt4.0v1	tr|A0A072VGR1|A0A072VGR1_MEDTR Benzyl alcohol O-benzoyltransferase OS=Medicago truncatula OX=3880 GN=MTR_1g040320 PE=3 SV=1	XP_013466931.1 benzyl alcohol O-benzoyltransferase [Medicago truncatula]	AT5G17540.1 | Symbols: | HXXXD-type acyl-transferase family protein | chr5:5782061-5783682 REVERSE LENGTH=461	sp|Q8GT20|BEBT_TOBAC Benzyl alcohol O-benzoyltransferase OS=Nicotiana tabacum OX=4097 GN=HSR201 PE=1 SV=1	K19861
MedtrR108_hic.HiC_scaffold_1.1457	13972120	13973496	HiC_scaffold_1	RHN49790.1 putative ribonuclease H-like domain-containing protein [Medicago truncatula]	Medtr4g095610.1 pacid=31108552 transcript=Medtr4g095610.1 locus=Medtr4g095610 ID=Medtr4g095610.1.JCVIMt4.0v1 annot-version=Mt4.0v1	tr|Q2HUA4|Q2HUA4_MEDTR Ribonuclease H OS=Medicago truncatula OX=3880 GN=MtrDRAFT_AC149206g20v2 PE=4 SV=1	XP_024628618.1 uncharacterized protein LOC112417303 [Medicago truncatula]	NA	NA	NA
MedtrR108_hic.HiC_scaffold_1.1458	13974359	13974763	HiC_scaffold_1	RHN78453.1 putative plant lipid transfer protein/Par allergen [Medicago truncatula]	Medtr1g040330.1 pacid=31097765 transcript=Medtr1g040330.1 locus=Medtr1g040330 ID=Medtr1g040330.1.JCVIMt4.0v1 annot-version=Mt4.0v1	tr|A0A396JQ91|A0A396JQ91_MEDTR Putative plant lipid transfer protein/Par allergen OS=Medicago truncatula OX=3880 GN=MtrunA17_Chr1g0165751 PE=3 SV=1	XP_024630570.1 non-specific lipid-transfer protein 1 [Medicago truncatula]	NA	sp|Q42615|NLTP2_BRANA Non-specific lipid-transfer protein 2 OS=Brassica napus OX=3708 GN=LTP2 PE=3 SV=1	NA
MedtrR108_hic.HiC_scaffold_1.1459	13979160	13979564	HiC_scaffold_1	RHN78454.1 putative plant lipid transfer protein/Par allergen [Medicago truncatula]	Medtr1g040335.1 pacid=31093068 transcript=Medtr1g040335.1 locus=Medtr1g040335 ID=Medtr1g040335.1.JCVIMt4.0v1 annot-version=Mt4.0v1	tr|A0A072VS85|A0A072VS85_MEDTR Non-specific lipid-transfer protein OS=Medicago truncatula OX=3880 GN=25482880 PE=3 SV=1	XP_013466944.1 non-specific lipid-transfer protein [Medicago truncatula]	NA	sp|Q39794|NLTP_GERHY Non-specific lipid-transfer protein OS=Gerbera hybrida OX=18101 PE=3 SV=1	NA
MedtrR108_hic.HiC_scaffold_1.146	1425768	1428080	HiC_scaffold_1	RHN77505.1 putative UVR domain, bifunctional nuclease domain-containing protein [Medicago truncatula]	Medtr1g022485.1 pacid=31099014 transcript=Medtr1g022485.1 locus=Medtr1g022485 ID=Medtr1g022485.1.JCVIMt4.0v1 annot-version=Mt4.0v1	tr|A0A072VDT6|A0A072VDT6_MEDTR Nuclease in basal defense response protein OS=Medicago truncatula OX=3880 GN=MTR_1g022485 PE=3 SV=1	XP_024631172.1 bifunctional nuclease 1 [Medicago truncatula]	AT1G75380.1 | Symbols: ATBBD1, BBD1 | bifunctional nuclease in basal defense response 1 | chr1:28281789-28283631 REVERSE LENGTH=325	sp|Q9FWS6|BBD1_ARATH Bifunctional nuclease 1 OS=Arabidopsis thaliana OX=3702 GN=BBD1 PE=2 SV=1	NA
MedtrR108_hic.HiC_scaffold_1.1460	13992454	14001022	HiC_scaffold_1	RHN78455.1 putative DNA topoisomerase [Medicago truncatula]	Medtr1g040355.1 pacid=31098135 transcript=Medtr1g040355.1 locus=Medtr1g040355 ID=Medtr1g040355.1.JCVIMt4.0v1 annot-version=Mt4.0v1	tr|A0A072VH94|A0A072VH94_MEDTR DNA topoisomerase I OS=Medicago truncatula OX=3880 GN=25482881 PE=3 SV=1	XP_013466945.1 DNA topoisomerase 1 alpha [Medicago truncatula]	AT5G55310.1 | Symbols: TOP1BETA, TOP1 | DNA topoisomerase 1 beta | chr5:22430389-22434590 REVERSE LENGTH=917	sp|Q9FJ79|TOP1B_ARATH DNA topoisomerase 1 beta OS=Arabidopsis thaliana OX=3702 GN=TOP1B PE=1 SV=1	K03163
MedtrR108_hic.HiC_scaffold_1.1461	14006643	14010246	HiC_scaffold_1	RHN78456.1 putative sieve element occlusion [Medicago truncatula]	Medtr1g040360.1 pacid=31097803 transcript=Medtr1g040360.1 locus=Medtr1g040360 ID=Medtr1g040360.1.JCVIMt4.0v1 annot-version=Mt4.0v1	tr|E2FKJ2|E2FKJ2_MEDTR Putative sieve element occlusion OS=Medicago truncatula OX=3880 GN=SEO-F3 PE=2 SV=1	XP_013466946.1 protein SIEVE ELEMENT OCCLUSION B [Medicago truncatula]	AT3G01680.1 | Symbols: | CONTAINS InterPro DOMAIN/s: Mediator complex subunit Med28 (InterPro:IPR021640); BEST Arabidopsis thaliana protein match is: unknown protein (TAIR:AT3G01670.1); Has 122 Blast hits to 112 proteins in 13 species: Archae - 0; Bacteria - 0; Metazoa - 0; Fungi - 0; Plants - 122; Viruses - 0; Other Eukaryotes - 0 (source: NCBI BLink). | chr3:252033-255246 FORWARD LENGTH=740	sp|Q9SS87|SEOB_ARATH Protein SIEVE ELEMENT OCCLUSION B OS=Arabidopsis thaliana OX=3702 GN=SEOB PE=1 SV=1	NA
MedtrR108_hic.HiC_scaffold_1.1462	14011882	14014554	HiC_scaffold_1	RHN78458.1 putative carboxypeptidase D [Medicago truncatula]	Medtr1g040370.1 pacid=31095152 transcript=Medtr1g040370.1 locus=Medtr1g040370 ID=Medtr1g040370.1.JCVIMt4.0v1 annot-version=Mt4.0v1	tr|A0A072VHS9|A0A072VHS9_MEDTR Carboxypeptidase OS=Medicago truncatula OX=3880 GN=MTR_1g040370 PE=3 SV=1	XP_013459243.1 serine carboxypeptidase-like 45 [Medicago truncatula]	AT1G28110.1 | Symbols: SCPL45 | serine carboxypeptidase-like 45 | chr1:9804153-9806832 REVERSE LENGTH=461	sp|Q93Y09|SCP45_ARATH Serine carboxypeptidase-like 45 OS=Arabidopsis thaliana OX=3702 GN=SCPL45 PE=2 SV=1	K16297
MedtrR108_hic.HiC_scaffold_1.1463	14014586	14015240	HiC_scaffold_1	RHN78459.1 putative carboxypeptidase D [Medicago truncatula]	Medtr1g040370.1 pacid=31095152 transcript=Medtr1g040370.1 locus=Medtr1g040370 ID=Medtr1g040370.1.JCVIMt4.0v1 annot-version=Mt4.0v1	tr|A0A072VHS9|A0A072VHS9_MEDTR Carboxypeptidase OS=Medicago truncatula OX=3880 GN=MTR_1g040370 PE=3 SV=1	XP_012072734.1 serine carboxypeptidase-like 45 isoform X1 [Jatropha curcas]	AT1G28110.1 | Symbols: SCPL45 | serine carboxypeptidase-like 45 | chr1:9804153-9806832 REVERSE LENGTH=461	sp|Q93Y09|SCP45_ARATH Serine carboxypeptidase-like 45 OS=Arabidopsis thaliana OX=3702 GN=SCPL45 PE=2 SV=1	K16297
MedtrR108_hic.HiC_scaffold_1.1464	14016923	14018544	HiC_scaffold_1	NA	NA	NA	NA	NA	NA	NA
MedtrR108_hic.HiC_scaffold_1.1465	14026183	14026497	HiC_scaffold_1	RHN51831.1 putative succinate dehydrogenase (quinone) [Medicago truncatula]	Phvul.001G091900.1.p pacid=37168266 transcript=Phvul.001G091900.1 locus=Phvul.001G091900 ID=Phvul.001G091900.1.v2.1 annot-version=v2.1	tr|A0A2K3MP37|A0A2K3MP37_TRIPR Retrotransposon-related protein (Fragment) OS=Trifolium pratense OX=57577 GN=L195_g015694 PE=4 SV=1	XP_006588069.3 uncharacterized protein LOC102663417 [Glycine max]	NA	NA	NA
MedtrR108_hic.HiC_scaffold_1.1466	14029874	14032902	HiC_scaffold_1	NA	Medtr1g040380.1 pacid=31095428 transcript=Medtr1g040380.1 locus=Medtr1g040380 ID=Medtr1g040380.1.JCVIMt4.0v1 annot-version=Mt4.0v1	tr|A0A072VS89|A0A072VS89_MEDTR LCR-like protein OS=Medicago truncatula OX=3880 GN=MTR_1g040380 PE=4 SV=1	NA	NA	NA	NA
MedtrR108_hic.HiC_scaffold_1.1467	14032937	14033558	HiC_scaffold_1	NA	NA	NA	NA	NA	NA	NA
MedtrR108_hic.HiC_scaffold_1.1468	14036665	14037023	HiC_scaffold_1	NA	Medtr1g040380.1 pacid=31095428 transcript=Medtr1g040380.1 locus=Medtr1g040380 ID=Medtr1g040380.1.JCVIMt4.0v1 annot-version=Mt4.0v1	tr|A0A072VS89|A0A072VS89_MEDTR LCR-like protein OS=Medicago truncatula OX=3880 GN=MTR_1g040380 PE=4 SV=1	NA	NA	NA	NA
MedtrR108_hic.HiC_scaffold_1.1469	14040234	14040800	HiC_scaffold_1	NA	NA	NA	NA	NA	NA	NA
MedtrR108_hic.HiC_scaffold_1.147	1430430	1435600	HiC_scaffold_1	RHN77504.1 putative CRAL-TRIO lipid binding domain, CRAL/TRIO domain-containing protein [Medicago truncatula]	Medtr1g022480.2 pacid=31099264 transcript=Medtr1g022480.2 locus=Medtr1g022480 ID=Medtr1g022480.2.JCVIMt4.0v1 annot-version=Mt4.0v1	tr|A0A072VPX1|A0A072VPX1_MEDTR Sec14p-like phosphatidylinositol transfer family protein OS=Medicago truncatula OX=3880 GN=25482174 PE=4 SV=1	XP_013466142.1 phosphatidylinositol/phosphatidylcholine transfer protein SFH8 isoform X2 [Medicago truncatula]	AT2G21520.1 | Symbols: | Sec14p-like phosphatidylinositol transfer family protein | chr2:9215956-9218953 FORWARD LENGTH=633	sp|F4IHJ0|SFH8_ARATH Phosphatidylinositol/phosphatidylcholine transfer protein SFH8 OS=Arabidopsis thaliana OX=3702 GN=SFH8 PE=2 SV=1	NA
MedtrR108_hic.HiC_scaffold_1.1470	14046776	14051879	HiC_scaffold_1	RHN78460.1 putative transcription factor bHLH family [Medicago truncatula]	Medtr1g040435.1 pacid=31096918 transcript=Medtr1g040435.1 locus=Medtr1g040435 ID=Medtr1g040435.1.JCVIMt4.0v1 annot-version=Mt4.0v1	tr|A0A072VG47|A0A072VG47_MEDTR Basic helix loop helix protein, putative OS=Medicago truncatula OX=3880 GN=25482889 PE=4 SV=1	XP_013466953.1 transcription factor bHLH92 isoform X1 [Medicago truncatula]	AT5G43650.1 | Symbols: BHLH92 | basic helix-loop-helix (bHLH) DNA-binding superfamily protein | chr5:17533310-17534758 REVERSE LENGTH=247	sp|Q9FIX5|BH092_ARATH Transcription factor bHLH92 OS=Arabidopsis thaliana OX=3702 GN=BHLH92 PE=1 SV=1	NA
MedtrR108_hic.HiC_scaffold_1.1471	14053479	14065520	HiC_scaffold_1	RHN78461.1 hypothetical protein MtrunA17_Chr1g0165841 [Medicago truncatula]	Medtr1g040495.1 pacid=31098151 transcript=Medtr1g040495.1 locus=Medtr1g040495 ID=Medtr1g040495.1.JCVIMt4.0v1 annot-version=Mt4.0v1	tr|A0A396JP24|A0A396JP24_MEDTR Magnesium transporter OS=Medicago truncatula OX=3880 GN=MtrunA17_Chr1g0165841 PE=3 SV=1	XP_024642314.1 magnesium transporter MRS2-I isoform X1 [Medicago truncatula]	AT5G64560.1 | Symbols: MGT9, MRS2-2, ATMGT9 | magnesium transporter 9 | chr5:25807025-25809395 REVERSE LENGTH=394	sp|B8AJT9|MRS2I_ORYSI Magnesium transporter MRS2-I OS=Oryza sativa subsp. indica OX=39946 GN=MRS2-I PE=3 SV=1	K16075
MedtrR108_hic.HiC_scaffold_1.1472	14069378	14069968	HiC_scaffold_1	NA	NA	NA	NA	NA	NA	NA
MedtrR108_hic.HiC_scaffold_1.1473	14071142	14074780	HiC_scaffold_1	RHN78461.1 hypothetical protein MtrunA17_Chr1g0165841 [Medicago truncatula]	Medtr1g040495.1 pacid=31098151 transcript=Medtr1g040495.1 locus=Medtr1g040495 ID=Medtr1g040495.1.JCVIMt4.0v1 annot-version=Mt4.0v1	tr|G7ZZQ6|G7ZZQ6_MEDTR Magnesium transporter OS=Medicago truncatula OX=3880 GN=MTR_1g040495 PE=3 SV=1	XP_024631545.1 magnesium transporter MRS2-I [Medicago truncatula]	AT5G64560.1 | Symbols: MGT9, MRS2-2, ATMGT9 | magnesium transporter 9 | chr5:25807025-25809395 REVERSE LENGTH=394	sp|B8AJT9|MRS2I_ORYSI Magnesium transporter MRS2-I OS=Oryza sativa subsp. indica OX=39946 GN=MRS2-I PE=3 SV=1	K16075
MedtrR108_hic.HiC_scaffold_1.1474	14075685	14077308	HiC_scaffold_1	NA	NA	NA	NA	NA	NA	NA
MedtrR108_hic.HiC_scaffold_1.1475	14087890	14088165	HiC_scaffold_1	RHN69706.1 putative protein kinase RLK-Pelle-LRR-XII-1 family [Medicago truncatula]	Pavir.4NG201200.1.p pacid=37679878 transcript=Pavir.4NG201200.1 locus=Pavir.4NG201200 ID=Pavir.4NG201200.1.v4.1 annot-version=v4.1	tr|A0A2P5XB48|A0A2P5XB48_GOSBA Protein kinase domain-containing protein OS=Gossypium barbadense OX=3634 GN=GOBAR_AA20122 PE=4 SV=1	XP_019193818.1 PREDICTED: probable LRR receptor-like serine/threonine-protein kinase At1g53430 [Ipomoea nil]	AT1G60630.1 | Symbols: | Leucine-rich repeat protein kinase family protein | chr1:22334754-22336785 REVERSE LENGTH=652	NA	NA
MedtrR108_hic.HiC_scaffold_1.1476	14095730	14096113	HiC_scaffold_1	NA	Crahi.0505s0005.1.p pacid=40006255 transcript=Crahi.0505s0005.1 locus=Crahi.0505s0005 ID=Crahi.0505s0005.1.v1.1 annot-version=v1.1	tr|A0A6D2HED8|A0A6D2HED8_9BRAS Retrotrans_gag domain-containing protein OS=Microthlaspi erraticum OX=1685480 GN=MERR_LOCUS1788 PE=4 SV=1	XP_033139014.1 uncharacterized protein LOC117129908 [Brassica rapa]	NA	NA	NA
MedtrR108_hic.HiC_scaffold_1.1477	14099810	14103239	HiC_scaffold_1	RHN78473.1 putative protein kinase RLK-Pelle-LRR-XI-1 family [Medicago truncatula]	Medtr1g040615.1 pacid=31100286 transcript=Medtr1g040615.1 locus=Medtr1g040615 ID=Medtr1g040615.1.JCVIMt4.0v1 annot-version=Mt4.0v1	tr|A0A396JQB5|A0A396JQB5_MEDTR Protein kinase domain-containing protein OS=Medicago truncatula OX=3880 GN=MtrunA17_Chr1g0165971 PE=4 SV=1	XP_013442015.2 MDIS1-interacting receptor like kinase 2 [Medicago truncatula]	NA	NA	NA
MedtrR108_hic.HiC_scaffold_1.1478	14116536	14119358	HiC_scaffold_1	RHN78470.1 putative tetratricopeptide-like helical domain, DYW domain-containing protein [Medicago truncatula]	Medtr1g040565.1 pacid=31094414 transcript=Medtr1g040565.1 locus=Medtr1g040565 ID=Medtr1g040565.1.JCVIMt4.0v1 annot-version=Mt4.0v1	tr|A0A396JJP0|A0A396JJP0_MEDTR Putative tetratricopeptide-like helical domain, DYW domain-containing protein OS=Medicago truncatula OX=3880 GN=MtrunA17_Chr1g0165931 PE=3 SV=1	XP_013466969.2 pentatricopeptide repeat-containing protein At5g16860 [Medicago truncatula]	AT5G16860.1 | Symbols: | Tetratricopeptide repeat (TPR)-like superfamily protein | chr5:5543834-5546386 FORWARD LENGTH=850	sp|Q9LFL5|PP390_ARATH Pentatricopeptide repeat-containing protein At5g16860 OS=Arabidopsis thaliana OX=3702 GN=PCMP-H92 PE=2 SV=1	NA
MedtrR108_hic.HiC_scaffold_1.1479	14127235	14128224	HiC_scaffold_1	RHN78474.1 putative protein kinase RLK-Pelle-LRR-XI-1 family [Medicago truncatula]	Medtr1g040625.1 pacid=31096742 transcript=Medtr1g040625.1 locus=Medtr1g040625 ID=Medtr1g040625.1.JCVIMt4.0v1 annot-version=Mt4.0v1	tr|A0A072VHU4|A0A072VHU4_MEDTR LRR receptor-like kinase family protein OS=Medicago truncatula OX=3880 GN=MTR_1g040625 PE=4 SV=1	XP_014624134.1 MDIS1-interacting receptor like kinase 2 [Glycine max]	AT1G66830.1 | Symbols: | Leucine-rich repeat protein kinase family protein | chr1:24930700-24932834 REVERSE LENGTH=685	sp|Q9C9N5|Y1668_ARATH Probable inactive leucine-rich repeat receptor-like protein kinase At1g66830 OS=Arabidopsis thaliana OX=3702 GN=At1g66830 PE=2 SV=1	NA
MedtrR108_hic.HiC_scaffold_1.148	1439205	1443132	HiC_scaffold_1	RHN77503.1 putative inositol-pentakisphosphate 2-kinase [Medicago truncatula]	Medtr1g022475.1 pacid=31099358 transcript=Medtr1g022475.1 locus=Medtr1g022475 ID=Medtr1g022475.1.JCVIMt4.0v1 annot-version=Mt4.0v1	tr|A0A072VDS9|A0A072VDS9_MEDTR Inositol-pentakisphosphate 2-kinase OS=Medicago truncatula OX=3880 GN=25482173 PE=4 SV=1	XP_013466139.1 inositol-pentakisphosphate 2-kinase [Medicago truncatula]	AT5G42810.1 | Symbols: ATIPK1, IPK1 | inositol-pentakisphosphate 2-kinase 1 | chr5:17167073-17169337 FORWARD LENGTH=451	sp|Q93YN9|IPPK_ARATH Inositol-pentakisphosphate 2-kinase OS=Arabidopsis thaliana OX=3702 GN=IPK1 PE=1 SV=1	K10572
MedtrR108_hic.HiC_scaffold_1.1480	14131970	14134174	HiC_scaffold_1	RHN78475.1 putative tetratricopeptide-like helical domain, DYW domain-containing protein [Medicago truncatula]	Medtr1g040635.1 pacid=31093912 transcript=Medtr1g040635.1 locus=Medtr1g040635 ID=Medtr1g040635.1.JCVIMt4.0v1 annot-version=Mt4.0v1	tr|A0A396JQI8|A0A396JQI8_MEDTR Putative tetratricopeptide-like helical domain, DYW domain-containing protein OS=Medicago truncatula OX=3880 GN=MtrunA17_Chr1g0166001 PE=3 SV=1	XP_013466969.2 pentatricopeptide repeat-containing protein At5g16860 [Medicago truncatula]	AT5G16860.1 | Symbols: | Tetratricopeptide repeat (TPR)-like superfamily protein | chr5:5543834-5546386 FORWARD LENGTH=850	sp|Q9LFL5|PP390_ARATH Pentatricopeptide repeat-containing protein At5g16860 OS=Arabidopsis thaliana OX=3702 GN=PCMP-H92 PE=2 SV=1	NA
MedtrR108_hic.HiC_scaffold_1.1481	14184657	14186307	HiC_scaffold_1	RHN78476.1 Auxin-induced protein IAA4 [Medicago truncatula]	Medtr1g040675.1 pacid=31099817 transcript=Medtr1g040675.1 locus=Medtr1g040675 ID=Medtr1g040675.1.JCVIMt4.0v1 annot-version=Mt4.0v1	tr|G7ZZQ0|G7ZZQ0_MEDTR Auxin-induced protein OS=Medicago truncatula OX=3880 GN=25482908 PE=2 SV=1	XP_013466973.1 auxin-induced protein IAA4 [Medicago truncatula]	AT5G43700.1 | Symbols: ATAUX2-11, IAA4 | AUX/IAA transcriptional regulator family protein | chr5:17550465-17551206 FORWARD LENGTH=186	sp|P49679|IAA4_PEA Auxin-induced protein IAA4 OS=Pisum sativum OX=3888 GN=IAA4/5 PE=1 SV=1	K14484
MedtrR108_hic.HiC_scaffold_1.1482	14191318	14201275	HiC_scaffold_1	RHN55461.1 putative tetratricopeptide-like helical domain, DYW domain-containing protein [Medicago truncatula]	Medtr5g042450.2 pacid=31087497 transcript=Medtr5g042450.2 locus=Medtr5g042450 ID=Medtr5g042450.2.JCVIMt4.0v1 annot-version=Mt4.0v1	tr|G7JWJ1|G7JWJ1_MEDTR PPR containing plant-like protein OS=Medicago truncatula OX=3880 GN=11414006 PE=3 SV=2	XP_003613905.2 pentatricopeptide repeat-containing protein At2g25580 [Medicago truncatula]	AT2G25580.1 | Symbols: | Tetratricopeptide repeat (TPR)-like superfamily protein | chr2:10888102-10889949 FORWARD LENGTH=615	sp|Q680H3|PP170_ARATH Pentatricopeptide repeat-containing protein At2g25580 OS=Arabidopsis thaliana OX=3702 GN=PCMP-H75 PE=2 SV=2	NA
MedtrR108_hic.HiC_scaffold_1.1483	14203171	14206751	HiC_scaffold_1	RHN55460.1 putative protein kinase RLK-Pelle-LysM family [Medicago truncatula]	Medtr5g042440.1 pacid=31091317 transcript=Medtr5g042440.1 locus=Medtr5g042440 ID=Medtr5g042440.1.JCVIMt4.0v1 annot-version=Mt4.0v1	tr|G7JWJ0|G7JWJ0_MEDTR LysM-domain receptor-like kinase OS=Medicago truncatula OX=3880 GN=11419111 PE=4 SV=2	XP_003613904.2 serine/threonine receptor-like kinase NFP [Medicago truncatula]	AT2G23770.1 | Symbols: | protein kinase family protein / peptidoglycan-binding LysM domain-containing protein | chr2:10120242-10122080 REVERSE LENGTH=612	sp|Q0GXS4|NFP_MEDTR Serine/threonine receptor-like kinase NFP OS=Medicago truncatula OX=3880 GN=NFP PE=1 SV=1	NA
MedtrR108_hic.HiC_scaffold_1.1484	14213400	14215032	HiC_scaffold_1	RHN55459.1 hypothetical protein MtrunA17_Chr5g0418001 [Medicago truncatula]	Medtr5g042420.1 pacid=31091665 transcript=Medtr5g042420.1 locus=Medtr5g042420 ID=Medtr5g042420.1.JCVIMt4.0v1 annot-version=Mt4.0v1	tr|G7JWI9|G7JWI9_MEDTR NAD(P)H dehydrogenase OS=Medicago truncatula OX=3880 GN=11408903 PE=2 SV=1	XP_003613903.1 photosynthetic NDH subunit of subcomplex B 5, chloroplastic [Medicago truncatula]	AT5G43750.1 | Symbols: NDH18 | NAD(P)H dehydrogenase 18 | chr5:17580100-17581145 REVERSE LENGTH=212	sp|Q9FG89|PNSB5_ARATH Photosynthetic NDH subunit of subcomplex B 5, chloroplastic OS=Arabidopsis thaliana OX=3702 GN=PNSB5 PE=2 SV=1	NA
MedtrR108_hic.HiC_scaffold_1.1485	14215874	14223448	HiC_scaffold_1	RHN55458.1 putative acylaminoacyl-peptidase transcription factor WD40-like family [Medicago truncatula]	Medtr5g042410.1 pacid=31086705 transcript=Medtr5g042410.1 locus=Medtr5g042410 ID=Medtr5g042410.1.JCVIMt4.0v1 annot-version=Mt4.0v1	tr|G7JWI8|G7JWI8_MEDTR Acylamino-acid-releasing enzyme-like protein, putative OS=Medicago truncatula OX=3880 GN=11429366 PE=4 SV=2	XP_003613902.2 acylamino-acid-releasing enzyme [Medicago truncatula]	AT4G14570.1 | Symbols: | acylaminoacyl-peptidase-related | chr4:8362586-8366525 FORWARD LENGTH=764	sp|Q84LM4|AARE_ARATH Acylamino-acid-releasing enzyme OS=Arabidopsis thaliana OX=3702 GN=AARE PE=1 SV=1	K01303
MedtrR108_hic.HiC_scaffold_1.1486	14224299	14233801	HiC_scaffold_1	RHN55457.1 putative acylaminoacyl-peptidase transcription factor WD40-like family [Medicago truncatula]	Medtr5g042400.2 pacid=31091716 transcript=Medtr5g042400.2 locus=Medtr5g042400 ID=Medtr5g042400.2.JCVIMt4.0v1 annot-version=Mt4.0v1	tr|G7JWI7|G7JWI7_MEDTR Acylamino-acid-releasing enzyme-like protein, putative OS=Medicago truncatula OX=3880 GN=11420124 PE=3 SV=2	XP_003613900.2 acylamino-acid-releasing enzyme isoform X1 [Medicago truncatula]	AT4G14570.1 | Symbols: | acylaminoacyl-peptidase-related | chr4:8362586-8366525 FORWARD LENGTH=764	sp|Q84LM4|AARE_ARATH Acylamino-acid-releasing enzyme OS=Arabidopsis thaliana OX=3702 GN=AARE PE=1 SV=1	K01303
MedtrR108_hic.HiC_scaffold_1.1487	14236368	14238836	HiC_scaffold_1	RHN78482.1 putative tetratricopeptide-like helical domain-containing protein [Medicago truncatula]	Medtr1g040765.1 pacid=31100005 transcript=Medtr1g040765.1 locus=Medtr1g040765 ID=Medtr1g040765.1.JCVIMt4.0v1 annot-version=Mt4.0v1	tr|G7ZY78|G7ZY78_MEDTR PPR containing plant-like protein OS=Medicago truncatula OX=3880 GN=25482913 PE=4 SV=1	XP_013466981.1 pentatricopeptide repeat-containing protein At3g23020 [Medicago truncatula]	AT3G23020.1 | Symbols: | Tetratricopeptide repeat (TPR)-like superfamily protein | chr3:8177215-8179743 REVERSE LENGTH=842	sp|Q9LS88|PP250_ARATH Pentatricopeptide repeat-containing protein At3g23020 OS=Arabidopsis thaliana OX=3702 GN=At3g23020 PE=2 SV=1	NA
MedtrR108_hic.HiC_scaffold_1.1488	14241717	14241956	HiC_scaffold_1	RHN78483.1 putative cysteine-rich transmembrane CYSTM domain-containing protein [Medicago truncatula]	Medtr1g040735.1 pacid=31098342 transcript=Medtr1g040735.1 locus=Medtr1g040735 ID=Medtr1g040735.1.JCVIMt4.0v1 annot-version=Mt4.0v1	tr|A0A072VSB2|A0A072VSB2_MEDTR Cysteine-rich TM module stress tolerance protein OS=Medicago truncatula OX=3880 GN=MTR_1g040735 PE=3 SV=1	XP_004488826.1 cysteine-rich and transmembrane domain-containing protein B-like [Cicer arietinum]	AT3G22240.1 | Symbols: | unknown protein; BEST Arabidopsis thaliana protein match is: unknown protein (TAIR:AT3G22235.2); Has 177 Blast hits to 177 proteins in 14 species: Archae - 0; Bacteria - 0; Metazoa - 0; Fungi - 0; Plants - 177; Viruses - 0; Other Eukaryotes - 0 (source: NCBI BLink). | chr3:7863788-7864675 REVERSE LENGTH=72	NA	NA
MedtrR108_hic.HiC_scaffold_1.1489	14261484	14263638	HiC_scaffold_1	NA	Medtr1g040865.1 pacid=31097009 transcript=Medtr1g040865.1 locus=Medtr1g040865 ID=Medtr1g040865.1.JCVIMt4.0v1 annot-version=Mt4.0v1	tr|A0A072VGT9|A0A072VGT9_MEDTR Uncharacterized protein OS=Medicago truncatula OX=3880 GN=MTR_1g040865 PE=4 SV=1	NA	NA	NA	NA
MedtrR108_hic.HiC_scaffold_1.149	1446944	1447429	HiC_scaffold_1	NA	NA	NA	NA	NA	NA	NA
MedtrR108_hic.HiC_scaffold_1.1490	14273573	14274883	HiC_scaffold_1	RHN78484.1 putative protein kinase CAMK-CAMKL-CHK1 family [Medicago truncatula]	Medtr1g040875.1 pacid=31092888 transcript=Medtr1g040875.1 locus=Medtr1g040875 ID=Medtr1g040875.1.JCVIMt4.0v1 annot-version=Mt4.0v1	tr|A0A072VHV8|A0A072VHV8_MEDTR Non-specific serine/threonine protein kinase OS=Medicago truncatula OX=3880 GN=25482920 PE=3 SV=1	XP_013466988.1 CBL-interacting serine/threonine-protein kinase 7 [Medicago truncatula]	AT4G14580.1 | Symbols: CIPK4, SnRK3.3 | CBL-interacting protein kinase 4 | chr4:8367887-8369167 REVERSE LENGTH=426	sp|Q9SUL7|CIPK4_ARATH CBL-interacting serine/threonine-protein kinase 4 OS=Arabidopsis thaliana OX=3702 GN=CIPK4 PE=1 SV=1	NA
MedtrR108_hic.HiC_scaffold_1.1491	14291053	14296064	HiC_scaffold_1	RHN78486.1 hypothetical protein MtrunA17_Chr1g0166121 [Medicago truncatula]	Medtr1g040915.1 pacid=31098630 transcript=Medtr1g040915.1 locus=Medtr1g040915 ID=Medtr1g040915.1.JCVIMt4.0v1 annot-version=Mt4.0v1	tr|G7ZZR5|G7ZZR5_MEDTR Uncharacterized protein OS=Medicago truncatula OX=3880 GN=MTR_1g040915 PE=4 SV=1	XP_003519704.2 U-box domain-containing protein 44 isoform X1 [Glycine max]	AT4G14615.1 | Symbols: | unknown protein; FUNCTIONS IN: molecular_function unknown; INVOLVED IN: biological_process unknown; LOCATED IN: endomembrane system; EXPRESSED IN: 24 plant structures; EXPRESSED DURING: 15 growth stages; CONTAINS InterPro DOMAIN/s: Protein of unknown function DUF2346 (InterPro:IPR018625); BEST Arabidopsis thaliana protein match is: unknown protein (TAIR:AT1G52825.1); Has …	NA	NA
MedtrR108_hic.HiC_scaffold_1.1492	14296947	14318900	HiC_scaffold_1	RHN78487.1 putative cullin protein, neddylation [Medicago truncatula]	Medtr1g040925.1 pacid=31097534 transcript=Medtr1g040925.1 locus=Medtr1g040925 ID=Medtr1g040925.1.JCVIMt4.0v1 annot-version=Mt4.0v1	tr|A0A072VHD2|A0A072VHD2_MEDTR Cullin 3B OS=Medicago truncatula OX=3880 GN=MTR_1g040925 PE=3 SV=1	XP_024625704.1 cullin-3A [Medicago truncatula]	AT1G26830.1 | Symbols: CUL3A, ATCUL3A, ATCUL3, CUL3 | cullin 3 | chr1:9296063-9298374 FORWARD LENGTH=732	sp|Q9ZVH4|CUL3A_ARATH Cullin-3A OS=Arabidopsis thaliana OX=3702 GN=CUL3A PE=1 SV=1	K03869
MedtrR108_hic.HiC_scaffold_1.1493	14339822	14342872	HiC_scaffold_1	RHN78493.1 putative oxidoreductase, Very-long-chain 3-oxoacyl-CoA synthase [Medicago truncatula]	Medtr1g041085.1 pacid=31093479 transcript=Medtr1g041085.1 locus=Medtr1g041085 ID=Medtr1g041085.1.JCVIMt4.0v1 annot-version=Mt4.0v1	tr|G7ZZP2|G7ZZP2_MEDTR 3-ketoacyl-CoA synthase OS=Medicago truncatula OX=3880 GN=25482932 PE=3 SV=1	XP_013467000.1 3-ketoacyl-CoA synthase 11 [Medicago truncatula]	AT1G04220.1 | Symbols: KCS2 | 3-ketoacyl-CoA synthase 2 | chr1:1119853-1122483 REVERSE LENGTH=528	sp|Q5XEP9|KCS2_ARATH 3-ketoacyl-CoA synthase 2 OS=Arabidopsis thaliana OX=3702 GN=KCS2 PE=2 SV=2	K15397
MedtrR108_hic.HiC_scaffold_1.1494	14353701	14359481	HiC_scaffold_1	RHN78494.1 putative SWI/SNF-like complex subunit BAF250/Osa protein [Medicago truncatula]	Medtr1g041115.1 pacid=31099435 transcript=Medtr1g041115.1 locus=Medtr1g041115 ID=Medtr1g041115.1.JCVIMt4.0v1 annot-version=Mt4.0v1	tr|A0A072VGU8|A0A072VGU8_MEDTR Leaf and flower-like protein OS=Medicago truncatula OX=3880 GN=25482934 PE=4 SV=1	XP_013467002.1 armadillo repeat-containing protein LFR [Medicago truncatula]	AT3G22990.1 | Symbols: LFR | ARM repeat superfamily protein | chr3:8164015-8166145 FORWARD LENGTH=460	sp|Q9LS90|LFR_ARATH Armadillo repeat-containing protein LFR OS=Arabidopsis thaliana OX=3702 GN=LFR PE=2 SV=1	NA
MedtrR108_hic.HiC_scaffold_1.1495	14370808	14372286	HiC_scaffold_1	NA	Medtr1g041135.1 pacid=31099060 transcript=Medtr1g041135.1 locus=Medtr1g041135 ID=Medtr1g041135.1.JCVIMt4.0v1 annot-version=Mt4.0v1	tr|A0A072VHX1|A0A072VHX1_MEDTR Uncharacterized protein OS=Medicago truncatula OX=3880 GN=MTR_1g041135 PE=4 SV=1	XP_024636531.1 uncharacterized protein LOC112420933 [Medicago truncatula]	NA	NA	NA
MedtrR108_hic.HiC_scaffold_1.1496	14385724	14386984	HiC_scaffold_1	RHN78496.1 hypothetical protein MtrunA17_Chr1g0166241 [Medicago truncatula]	Medtr1g041155.1 pacid=31099579 transcript=Medtr1g041155.1 locus=Medtr1g041155 ID=Medtr1g041155.1.JCVIMt4.0v1 annot-version=Mt4.0v1	tr|A0A072VG82|A0A072VG82_MEDTR DUF506 family protein OS=Medicago truncatula OX=3880 GN=25482936 PE=4 SV=1	XP_013467004.1 uncharacterized protein LOC25482936 [Medicago truncatula]	AT3G22970.1 | Symbols: | Protein of unknown function (DUF506) | chr3:8152592-8153881 FORWARD LENGTH=370	NA	NA
MedtrR108_hic.HiC_scaffold_1.1497	14401550	14401734	HiC_scaffold_1	NA	NA	NA	NA	NA	NA	NA
MedtrR108_hic.HiC_scaffold_1.1498	14402754	14402917	HiC_scaffold_1	NA	NA	NA	NA	NA	NA	NA
MedtrR108_hic.HiC_scaffold_1.1499	14429250	14429783	HiC_scaffold_1	RHN78498.1 hypothetical protein MtrunA17_Chr1g0166261 [Medicago truncatula]	Medtr1g041265.1 pacid=31100603 transcript=Medtr1g041265.1 locus=Medtr1g041265 ID=Medtr1g041265.1.JCVIMt4.0v1 annot-version=Mt4.0v1	tr|A0A072VHX5|A0A072VHX5_MEDTR Uncharacterized protein OS=Medicago truncatula OX=3880 GN=25482940 PE=4 SV=1	XP_013467008.1 non-classical arabinogalactan protein 31 [Medicago truncatula]	NA	NA	NA
MedtrR108_hic.HiC_scaffold_1.15	181415	181702	HiC_scaffold_1	NA	Medtr3g452580.1 pacid=31056613 transcript=Medtr3g452580.1 locus=Medtr3g452580 ID=Medtr3g452580.1.JCVIMt4.0v1 annot-version=Mt4.0v1	tr|A0A072UVZ3|A0A072UVZ3_MEDTR Uncharacterized protein OS=Medicago truncatula OX=3880 GN=MTR_3g452580 PE=4 SV=1	NA	NA	NA	NA
MedtrR108_hic.HiC_scaffold_1.150	1462159	1468148	HiC_scaffold_1	RHN77498.1 putative jasmonate O-methyltransferase [Medicago truncatula]	Medtr1g022465.1 pacid=31093964 transcript=Medtr1g022465.1 locus=Medtr1g022465 ID=Medtr1g022465.1.JCVIMt4.0v1 annot-version=Mt4.0v1	tr|A0A072VED2|A0A072VED2_MEDTR Salicylic acid carboxyl methyltransferase OS=Medicago truncatula OX=3880 GN=25482172 PE=4 SV=1	XP_013466138.1 jasmonate O-methyltransferase [Medicago truncatula]	AT1G19640.1 | Symbols: JMT | jasmonic acid carboxyl methyltransferase | chr1:6789166-6791708 REVERSE LENGTH=389	sp|Q9SBK6|JMT_BRARP Jasmonate O-methyltransferase OS=Brassica rapa subsp. pekinensis OX=51351 GN=JMT PE=1 SV=1	K08241
MedtrR108_hic.HiC_scaffold_1.1500	14432885	14436592	HiC_scaffold_1	RHN78499.1 hypothetical protein MtrunA17_Chr1g0166271 [Medicago truncatula]	Medtr1g041275.1 pacid=31095953 transcript=Medtr1g041275.1 locus=Medtr1g041275 ID=Medtr1g041275.1.JCVIMt4.0v1 annot-version=Mt4.0v1	tr|A0A072VG87|A0A072VG87_MEDTR Uncharacterized protein OS=Medicago truncatula OX=3880 GN=25482941 PE=4 SV=1	XP_013467009.1 uncharacterized protein LOC25482941 [Medicago truncatula]	AT3G55760.1 | Symbols: | unknown protein; LOCATED IN: chloroplast stroma, chloroplast; EXPRESSED IN: 16 plant structures; EXPRESSED DURING: 10 growth stages; BEST Arabidopsis thaliana protein match is: unknown protein (TAIR:AT1G42430.2); Has 176 Blast hits to 125 proteins in 40 species: Archae - 0; Bacteria - 3; Metazoa - 19; Fungi - 9; Plants - 81; Viruses - 0; Other Eukaryotes - 64 (source: NCB…	NA	NA
MedtrR108_hic.HiC_scaffold_1.1501	14445136	14446954	HiC_scaffold_1	RHN78500.1 putative EF-hand domain pair protein [Medicago truncatula]	Medtr1g041285.1 pacid=31098735 transcript=Medtr1g041285.1 locus=Medtr1g041285 ID=Medtr1g041285.1.JCVIMt4.0v1 annot-version=Mt4.0v1	tr|I3SJF9|I3SJF9_MEDTR EF hand calcium-binding family protein OS=Medicago truncatula OX=3880 GN=25482942 PE=2 SV=1	XP_013467010.1 calmodulin-like protein 11 [Medicago truncatula]	AT1G66410.1 | Symbols: CAM4, ACAM-4 | calmodulin 4 | chr1:24774431-24775785 REVERSE LENGTH=149	sp|A2Y609|CALM2_ORYSI Calmodulin-2 OS=Oryza sativa subsp. indica OX=39946 GN=CAM2 PE=3 SV=1	K13448
MedtrR108_hic.HiC_scaffold_1.1502	14451641	14463265	HiC_scaffold_1	RHN78501.1 hypothetical protein MtrunA17_Chr1g0166291 [Medicago truncatula]	Medtr1g041300.1 pacid=31095125 transcript=Medtr1g041300.1 locus=Medtr1g041300 ID=Medtr1g041300.1.JCVIMt4.0v1 annot-version=Mt4.0v1	tr|A0A072VGV5|A0A072VGV5_MEDTR Dentin sialophosphoprotein, putative OS=Medicago truncatula OX=3880 GN=MTR_1g041300 PE=4 SV=1	XP_024626489.1 MATH and LRR domain-containing protein PFE0570w [Medicago truncatula]	AT2G03380.1 | Symbols: | Pentatricopeptide repeat (PPR) superfamily protein | chr2:1028292-1030361 FORWARD LENGTH=689	sp|Q9ZQ74|PP146_ARATH Pentatricopeptide repeat-containing protein At2g03380, mitochondrial OS=Arabidopsis thaliana OX=3702 GN=PCMP-E47 PE=3 SV=1	NA
MedtrR108_hic.HiC_scaffold_1.1503	14465070	14465617	HiC_scaffold_1	NA	NA	NA	NA	NA	NA	NA
MedtrR108_hic.HiC_scaffold_1.1504	14468744	14470375	HiC_scaffold_1	RHN78503.1 hypothetical protein MtrunA17_Chr1g0166321 [Medicago truncatula]	Medtr1g041315.1 pacid=31099930 transcript=Medtr1g041315.1 locus=Medtr1g041315 ID=Medtr1g041315.1.JCVIMt4.0v1 annot-version=Mt4.0v1	tr|A0A072VG90|A0A072VG90_MEDTR DUF674 family protein OS=Medicago truncatula OX=3880 GN=MTR_1g041315 PE=4 SV=1	XP_013449065.1 uncharacterized protein LOC25498679 [Medicago truncatula]	AT5G43240.1 | Symbols: | Protein of unknown function (DUF674) | chr5:17353077-17354765 REVERSE LENGTH=512	NA	NA
MedtrR108_hic.HiC_scaffold_1.1505	14471649	14473674	HiC_scaffold_1	RHN78504.1 putative ribosomal protein L28 [Medicago truncatula]	Medtr1g041320.1 pacid=31098753 transcript=Medtr1g041320.1 locus=Medtr1g041320 ID=Medtr1g041320.1.JCVIMt4.0v1 annot-version=Mt4.0v1	tr|I3SVT1|I3SVT1_MEDTR 50S ribosomal protein L28 OS=Medicago truncatula OX=3880 GN=25482948 PE=2 SV=1	XP_013467015.1 50S ribosomal protein L28, chloroplastic [Medicago truncatula]	AT2G33450.1 | Symbols: | Ribosomal L28 family | chr2:14173620-14174380 FORWARD LENGTH=143	sp|O22795|RK28_ARATH 50S ribosomal protein L28, chloroplastic OS=Arabidopsis thaliana OX=3702 GN=RPL28 PE=2 SV=2	K02902
MedtrR108_hic.HiC_scaffold_1.1506	14493992	14500761	HiC_scaffold_1	RHN78505.1 putative post-transcriptional gene silencing PAZ-Argonaute family protein [Medicago truncatula]	Medtr1g041345.1 pacid=31093948 transcript=Medtr1g041345.1 locus=Medtr1g041345 ID=Medtr1g041345.1.JCVIMt4.0v1 annot-version=Mt4.0v1	tr|A0A396JQL3|A0A396JQL3_MEDTR Putative post-transcriptional gene silencing PAZ-Argonaute family protein OS=Medicago truncatula OX=3880 GN=MtrunA17_Chr1g0166341 PE=3 SV=1	XP_013467018.1 protein argonaute 10 [Medicago truncatula]	AT5G43810.1 | Symbols: ZLL, PNH, AGO10 | Stabilizer of iron transporter SufD / Polynucleotidyl transferase | chr5:17611939-17616562 FORWARD LENGTH=988	sp|Q9XGW1|AGO10_ARATH Protein argonaute 10 OS=Arabidopsis thaliana OX=3702 GN=AGO10 PE=1 SV=1	K11593
MedtrR108_hic.HiC_scaffold_1.1507	14521330	14524294	HiC_scaffold_1	RHN78506.1 putative nucleophile aminohydrolase [Medicago truncatula]	Medtr1g041380.1 pacid=31093842 transcript=Medtr1g041380.1 locus=Medtr1g041380 ID=Medtr1g041380.1.JCVIMt4.0v1 annot-version=Mt4.0v1	tr|A0A072VSE8|A0A072VSE8_MEDTR Aluminum induced protein with YGL and LRDR motif protein OS=Medicago truncatula OX=3880 GN=25482952 PE=4 SV=1	XP_013467020.1 stem-specific protein TSJT1 [Medicago truncatula]	AT3G22850.1 | Symbols: | Aluminium induced protein with YGL and LRDR motifs | chr3:8089067-8090275 FORWARD LENGTH=248	sp|P24805|TSJT1_TOBAC Stem-specific protein TSJT1 OS=Nicotiana tabacum OX=4097 GN=TSJT1 PE=2 SV=1	NA
MedtrR108_hic.HiC_scaffold_1.1508	14540110	14542331	HiC_scaffold_1	RHN78508.1 putative chlorophyllase [Medicago truncatula]	Medtr1g041385.1 pacid=31100458 transcript=Medtr1g041385.1 locus=Medtr1g041385 ID=Medtr1g041385.1.JCVIMt4.0v1 annot-version=Mt4.0v1	tr|A0A072VHG0|A0A072VHG0_MEDTR Chlorophyllase OS=Medicago truncatula OX=3880 GN=25482953 PE=3 SV=1	XP_013467021.1 chlorophyllase-2, chloroplastic [Medicago truncatula]	AT5G43860.1 | Symbols: ATCLH2, CLH2 | chlorophyllase 2 | chr5:17630492-17632184 FORWARD LENGTH=318	sp|Q9M7I7|CLH2_ARATH Chlorophyllase-2 OS=Arabidopsis thaliana OX=3702 GN=CLH2 PE=1 SV=1	K08099
MedtrR108_hic.HiC_scaffold_1.1509	14548955	14550202	HiC_scaffold_1	RHN78508.1 putative chlorophyllase [Medicago truncatula]	Medtr1g041390.1 pacid=31097691 transcript=Medtr1g041390.1 locus=Medtr1g041390 ID=Medtr1g041390.1.JCVIMt4.0v1 annot-version=Mt4.0v1	tr|A0A072VGW2|A0A072VGW2_MEDTR Chlorophyllase OS=Medicago truncatula OX=3880 GN=25482954 PE=3 SV=1	XP_013467022.1 chlorophyllase-2, chloroplastic [Medicago truncatula]	AT5G43860.1 | Symbols: ATCLH2, CLH2 | chlorophyllase 2 | chr5:17630492-17632184 FORWARD LENGTH=318	sp|Q9M7I7|CLH2_ARATH Chlorophyllase-2 OS=Arabidopsis thaliana OX=3702 GN=CLH2 PE=1 SV=1	K08099
MedtrR108_hic.HiC_scaffold_1.151	1474691	1478729	HiC_scaffold_1	RHN77498.1 putative jasmonate O-methyltransferase [Medicago truncatula]	Medtr1g022455.1 pacid=31093052 transcript=Medtr1g022455.1 locus=Medtr1g022455 ID=Medtr1g022455.1.JCVIMt4.0v1 annot-version=Mt4.0v1	tr|A0A072VEZ5|A0A072VEZ5_MEDTR Salicylic acid carboxyl methyltransferase OS=Medicago truncatula OX=3880 GN=25482171 PE=4 SV=1	XP_013466137.1 jasmonate O-methyltransferase [Medicago truncatula]	AT1G19640.1 | Symbols: JMT | jasmonic acid carboxyl methyltransferase | chr1:6789166-6791708 REVERSE LENGTH=389	sp|Q9SBK6|JMT_BRARP Jasmonate O-methyltransferase OS=Brassica rapa subsp. pekinensis OX=51351 GN=JMT PE=1 SV=1	K08241
MedtrR108_hic.HiC_scaffold_1.1510	14551712	14556107	HiC_scaffold_1	RHN78509.1 putative pleckstrin-like, plant [Medicago truncatula]	Medtr1g041395.1 pacid=31094569 transcript=Medtr1g041395.1 locus=Medtr1g041395 ID=Medtr1g041395.1.JCVIMt4.0v1 annot-version=Mt4.0v1	tr|A0A072VHG4|A0A072VHG4_MEDTR Auxin canalization protein OS=Medicago truncatula OX=3880 GN=25482955 PE=4 SV=1	XP_013467026.1 VAN3-binding protein isoform X2 [Medicago truncatula]	AT4G14740.1 | Symbols: | Plant protein of unknown function (DUF828) with plant pleckstrin homology-like region | chr4:8450567-8453946 REVERSE LENGTH=475	sp|Q8W4K5|VAB_ARATH VAN3-binding protein OS=Arabidopsis thaliana OX=3702 GN=VAB PE=1 SV=1	NA
MedtrR108_hic.HiC_scaffold_1.1511	14576727	14584714	HiC_scaffold_1	RHN78510.1 putative CCR4-NOT transcription complex subunit 11 [Medicago truncatula]	Medtr1g041405.1 pacid=31093799 transcript=Medtr1g041405.1 locus=Medtr1g041405 ID=Medtr1g041405.1.JCVIMt4.0v1 annot-version=Mt4.0v1	tr|A0A072VGA3|A0A072VGA3_MEDTR CCR4-NOT transcription complex subunit 11 OS=Medicago truncatula OX=3880 GN=25482957 PE=3 SV=1	XP_013467029.1 CCR4-NOT transcription complex subunit 11 isoform X1 [Medicago truncatula]	AT5G18420.1 | Symbols: | unknown protein; FUNCTIONS IN: molecular_function unknown; INVOLVED IN: biological_process unknown; LOCATED IN: cellular_component unknown; EXPRESSED IN: 25 plant structures; EXPRESSED DURING: 15 growth stages; CONTAINS InterPro DOMAIN/s: Protein of unknown function DUF2363 (InterPro:IPR019312); Has 1807 Blast hits to 1807 proteins in 277 species: Archae - 0; Bacteria - 0…	sp|Q9UKZ1|CNO11_HUMAN CCR4-NOT transcription complex subunit 11 OS=Homo sapiens OX=9606 GN=CNOT11 PE=1 SV=1	NA
MedtrR108_hic.HiC_scaffold_1.1512	14586420	14589542	HiC_scaffold_1	RHN78511.1 hypothetical protein MtrunA17_Chr1g0166401 [Medicago truncatula]	Medtr1g041410.1 pacid=31093766 transcript=Medtr1g041410.1 locus=Medtr1g041410 ID=Medtr1g041410.1.JCVIMt4.0v1 annot-version=Mt4.0v1	tr|A0A072VSF9|A0A072VSF9_MEDTR Neurogenic locus notch-like protein OS=Medicago truncatula OX=3880 GN=25482958 PE=4 SV=1	XP_013467030.1 uncharacterized protein LOC25482958 [Medicago truncatula]	AT4G14746.1 | Symbols: | CONTAINS InterPro DOMAIN/s: EGF-like (InterPro:IPR006210); Has 259 Blast hits to 234 proteins in 55 species: Archae - 0; Bacteria - 0; Metazoa - 184; Fungi - 0; Plants - 69; Viruses - 0; Other Eukaryotes - 6 (source: NCBI BLink). | chr4:8462720-8464326 REVERSE LENGTH=212	NA	NA
MedtrR108_hic.HiC_scaffold_1.1513	14596803	14597486	HiC_scaffold_1	RHN60162.1 hypothetical protein MtrunA17_Chr4g0022471 [Medicago truncatula]	Medtr4g046080.1 pacid=31112124 transcript=Medtr4g046080.1 locus=Medtr4g046080 ID=Medtr4g046080.1.JCVIMt4.0v1 annot-version=Mt4.0v1	tr|A0A072UIV6|A0A072UIV6_MEDTR Uncharacterized protein OS=Medicago truncatula OX=3880 GN=MTR_4g046080 PE=4 SV=1	NA	NA	NA	NA
MedtrR108_hic.HiC_scaffold_1.1514	14608537	14611228	HiC_scaffold_1	RHN78512.1 putative IQ motif, EF-hand binding protein [Medicago truncatula]	Medtr1g041430.1 pacid=31095910 transcript=Medtr1g041430.1 locus=Medtr1g041430 ID=Medtr1g041430.1.JCVIMt4.0v1 annot-version=Mt4.0v1	tr|A0A396JMA9|A0A396JMA9_MEDTR Putative IQ motif, EF-hand binding protein OS=Medicago truncatula OX=3880 GN=MtrunA17_Chr1g0166431 PE=4 SV=1	XP_013467033.2 protein IQ-DOMAIN 14 [Medicago truncatula]	AT4G14750.1 | Symbols: IQD19 | IQ-domain 19 | chr4:8470449-8471903 FORWARD LENGTH=387	sp|Q8L4D8|IQD31_ARATH Protein IQ-DOMAIN 31 OS=Arabidopsis thaliana OX=3702 GN=IQD31 PE=1 SV=1	NA
MedtrR108_hic.HiC_scaffold_1.1515	14612597	14619439	HiC_scaffold_1	RHN78513.1 putative tetratricopeptide-like helical domain-containing protein [Medicago truncatula]	Medtr1g041435.1 pacid=31093155 transcript=Medtr1g041435.1 locus=Medtr1g041435 ID=Medtr1g041435.1.JCVIMt4.0v1 annot-version=Mt4.0v1	tr|A0A072VSG1|A0A072VSG1_MEDTR Putative tetratricopeptide-like helical domain-containing protein OS=Medicago truncatula OX=3880 GN=25482962 PE=4 SV=1	XP_013467035.1 U-box domain-containing protein 70 [Medicago truncatula]	AT1G04190.1 | Symbols: TPR3 | Tetratricopeptide repeat (TPR)-like superfamily protein | chr1:1106617-1108557 REVERSE LENGTH=328	sp|F8RP11|HSOP_WHEAT Hsp70-Hsp90 organizing protein OS=Triticum aestivum OX=4565 GN=HOP PE=1 SV=1	NA
MedtrR108_hic.HiC_scaffold_1.1516	14628522	14628842	HiC_scaffold_1	RHN78514.1 putative plant self-incompatibility S1 [Medicago truncatula]	Medtr1g041445.1 pacid=31100794 transcript=Medtr1g041445.1 locus=Medtr1g041445 ID=Medtr1g041445.1.JCVIMt4.0v1 annot-version=Mt4.0v1	tr|A0A072VGX3|A0A072VGX3_MEDTR S-protein homolog OS=Medicago truncatula OX=3880 GN=MTR_1g041445 PE=3 SV=1	XP_007139847.1 hypothetical protein PHAVU_008G062900g [Phaseolus vulgaris]	AT5G04350.1 | Symbols: | Plant self-incompatibility protein S1 family | chr5:1220829-1221269 FORWARD LENGTH=146	NA	NA
MedtrR108_hic.HiC_scaffold_1.1517	14637725	14638219	HiC_scaffold_1	RHN78515.1 putative transcription factor C2H2 family [Medicago truncatula]	Medtr1g041455.1 pacid=31095010 transcript=Medtr1g041455.1 locus=Medtr1g041455 ID=Medtr1g041455.1.JCVIMt4.0v1 annot-version=Mt4.0v1	tr|A0A072VI02|A0A072VI02_MEDTR Putative transcription factor C2H2 family OS=Medicago truncatula OX=3880 GN=MTR_1g041455 PE=4 SV=1	XP_007145903.1 hypothetical protein PHAVU_007G277300g [Phaseolus vulgaris]	NA	NA	NA
MedtrR108_hic.HiC_scaffold_1.1518	14647429	14654650	HiC_scaffold_1	RHN78516.1 hypothetical protein MtrunA17_Chr1g0166471 [Medicago truncatula]	Medtr1g041465.1 pacid=31097223 transcript=Medtr1g041465.1 locus=Medtr1g041465 ID=Medtr1g041465.1.JCVIMt4.0v1 annot-version=Mt4.0v1	tr|A0A072VSG5|A0A072VSG5_MEDTR COP1-interacting-like protein OS=Medicago truncatula OX=3880 GN=25482967 PE=4 SV=1	XP_013467040.1 uncharacterized protein LOC25482967 [Medicago truncatula]	AT5G43310.2 | Symbols: | COP1-interacting protein-related | chr5:17379735-17385387 REVERSE LENGTH=1180	sp|O80386|CIP7_ARATH COP1-interacting protein 7 OS=Arabidopsis thaliana OX=3702 GN=CIP7 PE=1 SV=1	NA
MedtrR108_hic.HiC_scaffold_1.1519	14655901	14659800	HiC_scaffold_1	RHN78517.1 putative protein-serine/threonine phosphatase [Medicago truncatula]	Medtr1g041475.1 pacid=31098599 transcript=Medtr1g041475.1 locus=Medtr1g041475 ID=Medtr1g041475.1.JCVIMt4.0v1 annot-version=Mt4.0v1	tr|A0A072VHH4|A0A072VHH4_MEDTR Phosphatase 2C family protein OS=Medicago truncatula OX=3880 GN=25482968 PE=4 SV=1	XP_013467041.1 putative protein phosphatase 2C-like protein 44 isoform X2 [Medicago truncatula]	AT3G23360.1 | Symbols: | Protein phosphatase 2C family protein | chr3:8355257-8356381 REVERSE LENGTH=260	sp|Q9LW60|P2C44_ARATH Putative protein phosphatase 2C-like protein 44 OS=Arabidopsis thaliana OX=3702 GN=At3g23360 PE=5 SV=1	NA
MedtrR108_hic.HiC_scaffold_1.152	1481272	1481768	HiC_scaffold_1	RHN77497.1 putative ribosomal protein L31 [Medicago truncatula]	Medtr1g022450.2 pacid=31093159 transcript=Medtr1g022450.2 locus=Medtr1g022450 ID=Medtr1g022450.2.JCVIMt4.0v1 annot-version=Mt4.0v1	tr|G8A1R5|G8A1R5_MEDTR 50S ribosomal protein L31 OS=Medicago truncatula OX=3880 GN=25482170 PE=3 SV=1	XP_013466136.1 50S ribosomal protein L31, chloroplastic isoform X1 [Medicago truncatula]	AT1G75350.1 | Symbols: emb2184 | Ribosomal protein L31 | chr1:28272163-28272687 FORWARD LENGTH=144	sp|Q9FWS4|RK31_ARATH 50S ribosomal protein L31, chloroplastic OS=Arabidopsis thaliana OX=3702 GN=RPL31 PE=2 SV=1	K02909
MedtrR108_hic.HiC_scaffold_1.1520	14680841	14685202	HiC_scaffold_1	RHN78519.1 putative glycolipid transfer protein [Medicago truncatula]	Medtr1g041495.1 pacid=31093477 transcript=Medtr1g041495.1 locus=Medtr1g041495 ID=Medtr1g041495.1.JCVIMt4.0v1 annot-version=Mt4.0v1	tr|I3SDL1|I3SDL1_MEDTR Glycolipid transfer protein (GLTP) family protein OS=Medicago truncatula OX=3880 GN=25482970 PE=2 SV=1	XP_013467044.1 glycolipid transfer protein 1 isoform X2 [Medicago truncatula]	AT2G33470.1 | Symbols: GLTP1, ATGLTP1 | glycolipid transfer protein 1 | chr2:14176599-14177950 REVERSE LENGTH=202	sp|O22797|GLTP1_ARATH Glycolipid transfer protein 1 OS=Arabidopsis thaliana OX=3702 GN=GLTP1 PE=2 SV=1	NA
MedtrR108_hic.HiC_scaffold_1.1521	14689409	14690534	HiC_scaffold_1	RHN78520.1 putative CRIB domain-containing protein [Medicago truncatula]	Medtr1g041515.1 pacid=31100373 transcript=Medtr1g041515.1 locus=Medtr1g041515 ID=Medtr1g041515.1.JCVIMt4.0v1 annot-version=Mt4.0v1	tr|A0A072VSH0|A0A072VSH0_MEDTR Putative CRIB domain-containing protein OS=Medicago truncatula OX=3880 GN=MTR_1g041515 PE=4 SV=1	XP_004497975.1 CRIB domain-containing protein RIC1-like isoform X1 [Cicer arietinum]	AT1G04450.1 | Symbols: RIC3 | ROP-interactive CRIB motif-containing protein 3 | chr1:1209006-1209853 FORWARD LENGTH=220	sp|F4I5N6|RIC3_ARATH CRIB domain-containing protein RIC3 OS=Arabidopsis thaliana OX=3702 GN=RIC3 PE=1 SV=1	NA
MedtrR108_hic.HiC_scaffold_1.1522	14704340	14707830	HiC_scaffold_1	RHN59991.1 putative transcription factor MADS-MIKC family [Medicago truncatula]	Ca_19854 pacid=40144113 transcript=Ca_19854 locus=Ca_19854 ID=Ca_19854.v1.0.492 annot-version=v1.0	tr|A0A1S2Z2J2|A0A1S2Z2J2_CICAR agamous-like MADS-box protein AGL18 OS=Cicer arietinum OX=3827 GN=LOC101513885 PE=4 SV=1	XP_004513865.1 agamous-like MADS-box protein AGL18 [Cicer arietinum]	AT3G57230.1 | Symbols: AGL16 | AGAMOUS-like 16 | chr3:21177710-21180671 FORWARD LENGTH=240	sp|A2RVQ5|AGL16_ARATH Agamous-like MADS-box protein AGL16 OS=Arabidopsis thaliana OX=3702 GN=AGL16 PE=1 SV=1	NA
MedtrR108_hic.HiC_scaffold_1.1523	14711994	14712804	HiC_scaffold_1	NA	Medtr1g041625.1 pacid=31096434 transcript=Medtr1g041625.1 locus=Medtr1g041625 ID=Medtr1g041625.1.JCVIMt4.0v1 annot-version=Mt4.0v1	tr|A0A072VHI7|A0A072VHI7_MEDTR Uncharacterized protein OS=Medicago truncatula OX=3880 GN=MTR_1g041625 PE=4 SV=1	NA	NA	NA	NA
MedtrR108_hic.HiC_scaffold_1.1524	14716187	14717247	HiC_scaffold_1	RHN67386.1 putative ribonuclease H-like domain, reverse transcriptase zinc-binding domain-containing protein [Medicago truncatula]	Medtr1g041635.1 pacid=31095242 transcript=Medtr1g041635.1 locus=Medtr1g041635 ID=Medtr1g041635.1.JCVIMt4.0v1 annot-version=Mt4.0v1	tr|A0A072VGY8|A0A072VGY8_MEDTR Uncharacterized protein OS=Medicago truncatula OX=3880 GN=MTR_1g041635 PE=4 SV=1	NA	NA	NA	NA
MedtrR108_hic.HiC_scaffold_1.1525	14717561	14717953	HiC_scaffold_1	NA	Tp57577_TGAC_v2_mRNA8535 pacid=35959821 transcript=Tp57577_TGAC_v2_mRNA8535 locus=Tp57577_TGAC_v2_gene8255 ID=Tp57577_TGAC_v2_mRNA8535.v2 annot-version=v2	tr|A0A392M8B0|A0A392M8B0_9FABA Putative ribonuclease H protein OS=Trifolium medium OX=97028 GN=A2U01_0004553 PE=4 SV=1	XP_024630035.1 uncharacterized protein LOC112418067 [Medicago truncatula]	NA	NA	NA
MedtrR108_hic.HiC_scaffold_1.1526	14727208	14731516	HiC_scaffold_1	RHN78531.1 putative transcription factor WD40-like family [Medicago truncatula]	Medtr1g041685.1 pacid=31098516 transcript=Medtr1g041685.1 locus=Medtr1g041685 ID=Medtr1g041685.1.JCVIMt4.0v1 annot-version=Mt4.0v1	tr|A0A072VSI4|A0A072VSI4_MEDTR Transducin/WD40 domain-like protein, putative OS=Medicago truncatula OX=3880 GN=25482986 PE=4 SV=1	XP_013467060.1 KIN14B-interacting protein At4g14310 [Medicago truncatula]	AT4G14310.1 | Symbols: | Transducin/WD40 repeat-like superfamily protein | chr4:8237137-8240324 REVERSE LENGTH=893	sp|F4JUQ2|KCAI_ARATH KIN14B-interacting protein At4g14310 OS=Arabidopsis thaliana OX=3702 GN=At4g14310 PE=1 SV=1	NA
MedtrR108_hic.HiC_scaffold_1.1527	14732412	14740346	HiC_scaffold_1	RHN78532.1 putative SPX domain-containing protein [Medicago truncatula]	Medtr1g041695.1 pacid=31094248 transcript=Medtr1g041695.1 locus=Medtr1g041695 ID=Medtr1g041695.1.JCVIMt4.0v1 annot-version=Mt4.0v1	tr|A0A072VHJ2|A0A072VHJ2_MEDTR Phosphate transporter PHO1-like protein OS=Medicago truncatula OX=3880 GN=25482987 PE=3 SV=1	XP_013467061.1 phosphate transporter PHO1 [Medicago truncatula]	AT3G23430.1 | Symbols: PHO1, ATPHO1 | phosphate 1 | chr3:8387818-8393242 REVERSE LENGTH=782	sp|Q8S403|PHO1_ARATH Phosphate transporter PHO1 OS=Arabidopsis thaliana OX=3702 GN=PHO1 PE=1 SV=1	NA
MedtrR108_hic.HiC_scaffold_1.1528	14760203	14774512	HiC_scaffold_1	RHN78533.1 putative nucleotide-binding alpha-beta plait domain-containing protein [Medicago truncatula]	Medtr1g041735.1 pacid=31094027 transcript=Medtr1g041735.1 locus=Medtr1g041735 ID=Medtr1g041735.1.JCVIMt4.0v1 annot-version=Mt4.0v1	tr|A0A072VSI8|A0A072VSI8_MEDTR RNA recognition motif OS=Medicago truncatula OX=3880 GN=25482990 PE=4 SV=1	XP_013467067.1 uncharacterized protein LOC25482990 isoform X1 [Medicago truncatula]	AT2G33430.1 | Symbols: DAL1, DAL | differentiation and greening-like 1 | chr2:14162732-14164729 FORWARD LENGTH=219	sp|O22793|MORF2_ARATH Multiple organellar RNA editing factor 2, chloroplastic OS=Arabidopsis thaliana OX=3702 GN=MORF2 PE=1 SV=1	K12837
MedtrR108_hic.HiC_scaffold_1.1529	14777362	14777937	HiC_scaffold_1	RHN78535.1 putative transcription factor MYB-HB-like family [Medicago truncatula]	Medtr1g041765.1 pacid=31094317 transcript=Medtr1g041765.1 locus=Medtr1g041765 ID=Medtr1g041765.1.JCVIMt4.0v1 annot-version=Mt4.0v1	tr|A0A072VHK1|A0A072VHK1_MEDTR Myb-like DNA-binding domain protein OS=Medicago truncatula OX=3880 GN=25482993 PE=4 SV=1	XP_013467071.1 telomere repeat-binding factor 2 [Medicago truncatula]	AT5G67580.1 | Symbols: TRB2, ATTRB2, TBP3, ATTBP3 | Homeodomain-like/winged-helix DNA-binding family protein | chr5:26955843-26957073 REVERSE LENGTH=299	sp|C0HIA3|SMH6_MAIZE Single myb histone 6 OS=Zea mays OX=4577 GN=SMH6 PE=2 SV=1	K09422
MedtrR108_hic.HiC_scaffold_1.153	1489365	1491993	HiC_scaffold_1	RHN77496.1 putative dihydroflavanol 4-reductase [Medicago truncatula]	Medtr1g022445.1 pacid=31096299 transcript=Medtr1g022445.1 locus=Medtr1g022445 ID=Medtr1g022445.1.JCVIMt4.0v1 annot-version=Mt4.0v1	tr|Q6TQT1|Q6TQT1_MEDTR Dihydroflavanol-4-reductase 1 OS=Medicago truncatula OX=3880 GN=25482169 PE=2 SV=1	XP_013466134.1 dihydroflavonol 4-reductase [Medicago truncatula]	AT5G42800.1 | Symbols: DFR, TT3, M318 | dihydroflavonol 4-reductase | chr5:17164296-17165864 REVERSE LENGTH=382	sp|Q9XES5|DFRA_MALDO Bifunctional dihydroflavonol 4-reductase/flavanone 4-reductase OS=Malus domestica OX=3750 GN=DFR PE=1 SV=1	K13082
MedtrR108_hic.HiC_scaffold_1.1530	14780532	14784643	HiC_scaffold_1	RHN78536.1 Cyanate hydratase [Medicago truncatula]	Medtr1g041795.1 pacid=31094735 transcript=Medtr1g041795.1 locus=Medtr1g041795 ID=Medtr1g041795.1.JCVIMt4.0v1 annot-version=Mt4.0v1	tr|I3SSK7|I3SSK7_MEDTR Cyanate hydratase OS=Medicago truncatula OX=3880 GN=CYN PE=2 SV=1	XP_013467072.1 cyanate hydratase [Medicago truncatula]	AT3G23490.1 | Symbols: CYN | cyanase | chr3:8423238-8424415 REVERSE LENGTH=168	sp|B7FKW7|CYNS_MEDTR Cyanate hydratase OS=Medicago truncatula OX=3880 GN=CYN PE=2 SV=1	K01725
MedtrR108_hic.HiC_scaffold_1.1531	14831198	14835302	HiC_scaffold_1	RHN78545.1 putative transcription factor MYB/SANT family [Medicago truncatula]	Medtr1g041895.1 pacid=31099945 transcript=Medtr1g041895.1 locus=Medtr1g041895 ID=Medtr1g041895.1.JCVIMt4.0v1 annot-version=Mt4.0v1	tr|A0A072VGE3|A0A072VGE3_MEDTR SANT domain-containing protein OS=Medicago truncatula OX=3880 GN=25483001 PE=4 SV=1	XP_013467079.1 uncharacterized protein LOC25483001 [Medicago truncatula]	AT1G09040.1 | Symbols: | unknown protein; FUNCTIONS IN: molecular_function unknown; INVOLVED IN: biological_process unknown; LOCATED IN: membrane; EXPRESSED IN: leaf; BEST Arabidopsis thaliana protein match is: unknown protein (TAIR:AT1G09050.1); Has 614 Blast hits to 567 proteins in 104 species: Archae - 2; Bacteria - 12; Metazoa - 344; Fungi - 31; Plants - 81; Viruses - 0; Other Eukaryotes - 14…	NA	NA
MedtrR108_hic.HiC_scaffold_1.1532	14842877	14849010	HiC_scaffold_1	RHN78548.1 putative oxidoreductase [Medicago truncatula]	Medtr1g042300.1 pacid=31094736 transcript=Medtr1g042300.1 locus=Medtr1g042300 ID=Medtr1g042300.1.JCVIMt4.0v1 annot-version=Mt4.0v1	tr|G7I3R9|G7I3R9_MEDTR NADH dehydrogenase [ubiquinone] flavoprotein 1, mitochondrial OS=Medicago truncatula OX=3880 GN=11429298 PE=3 SV=2	XP_003589961.2 NADH dehydrogenase [ubiquinone] flavoprotein 1, mitochondrial [Medicago truncatula]	AT5G08530.1 | Symbols: CI51 | 51 kDa subunit of complex I | chr5:2759848-2761726 REVERSE LENGTH=486	sp|Q9FNN5|NDUV1_ARATH NADH dehydrogenase [ubiquinone] flavoprotein 1, mitochondrial OS=Arabidopsis thaliana OX=3702 GN=At5g08530 PE=1 SV=1	K03942
MedtrR108_hic.HiC_scaffold_1.1533	14852539	14857553	HiC_scaffold_1	RHN78549.1 putative protein kinase CK1-CK1 family [Medicago truncatula]	Medtr1g042280.1 pacid=31099812 transcript=Medtr1g042280.1 locus=Medtr1g042280 ID=Medtr1g042280.1.JCVIMt4.0v1 annot-version=Mt4.0v1	tr|G7I3R5|G7I3R5_MEDTR Casein kinase I-like protein OS=Medicago truncatula OX=3880 GN=11429296 PE=3 SV=2	XP_003589957.2 casein kinase 1-like protein 10 isoform X1 [Medicago truncatula]	AT3G23340.1 | Symbols: ckl10 | casein kinase I-like 10 | chr3:8351047-8353791 FORWARD LENGTH=442	sp|Q9LW62|CKL10_ARATH Casein kinase 1-like protein 10 OS=Arabidopsis thaliana OX=3702 GN=CKL10 PE=2 SV=1	NA
MedtrR108_hic.HiC_scaffold_1.1534	14900130	14901959	HiC_scaffold_1	RHN78553.1 putative ubiquitinyl hydrolase 1 [Medicago truncatula]	Medtr1g042160.1 pacid=31093363 transcript=Medtr1g042160.1 locus=Medtr1g042160 ID=Medtr1g042160.1.JCVIMt4.0v1 annot-version=Mt4.0v1	tr|G7I3Q3|G7I3Q3_MEDTR MATH domain protein OS=Medicago truncatula OX=3880 GN=11424937 PE=4 SV=1	XP_024637758.1 MATH domain and coiled-coil domain-containing protein At3g58250 [Medicago truncatula]	AT5G06600.1 | Symbols: UBP12 | ubiquitin-specific protease 12 | chr5:2019545-2027834 REVERSE LENGTH=1116	sp|Q9FPT1|UBP12_ARATH Ubiquitin carboxyl-terminal hydrolase 12 OS=Arabidopsis thaliana OX=3702 GN=UBP12 PE=1 SV=2	NA
MedtrR108_hic.HiC_scaffold_1.1535	14977468	14981216	HiC_scaffold_1	RHN78558.1 putative protein kinase CK1-CK1 family [Medicago truncatula]	Medtr0543s0020.1 pacid=31069303 transcript=Medtr0543s0020.1 locus=Medtr0543s0020 ID=Medtr0543s0020.1.JCVIMt4.0v1 annot-version=Mt4.0v1	tr|A0A072TET6|A0A072TET6_MEDTR Casein kinase I-like protein OS=Medicago truncatula OX=3880 GN=25481142 PE=3 SV=1	XP_013441827.1 casein kinase 1-like protein 10 [Medicago truncatula]	AT3G23340.1 | Symbols: ckl10 | casein kinase I-like 10 | chr3:8351047-8353791 FORWARD LENGTH=442	sp|Q9LW62|CKL10_ARATH Casein kinase 1-like protein 10 OS=Arabidopsis thaliana OX=3702 GN=CKL10 PE=2 SV=1	K08960
MedtrR108_hic.HiC_scaffold_1.1536	14988935	14989262	HiC_scaffold_1	NA	NA	NA	NA	NA	NA	NA
MedtrR108_hic.HiC_scaffold_1.1537	14990547	14991061	HiC_scaffold_1	RHN78561.1 putative fruit bromelain [Medicago truncatula]	Medtr1g042360.1 pacid=31094133 transcript=Medtr1g042360.1 locus=Medtr1g042360 ID=Medtr1g042360.1.JCVIMt4.0v1 annot-version=Mt4.0v1	tr|G7I3S5|G7I3S5_MEDTR Cathepsin propeptide inhibitor domain protein OS=Medicago truncatula OX=3880 GN=MTR_1g042360 PE=4 SV=1	XP_024633323.1 macrodontain-1 [Medicago truncatula]	AT2G34080.1 | Symbols: | Cysteine proteinases superfamily protein | chr2:14393431-14394777 REVERSE LENGTH=345	sp|P80884|ANAN_ANACO Ananain OS=Ananas comosus OX=4615 GN=AN1 PE=1 SV=2	NA
MedtrR108_hic.HiC_scaffold_1.1538	14998374	14998888	HiC_scaffold_1	RHN78561.1 putative fruit bromelain [Medicago truncatula]	Medtr1g042360.1 pacid=31094133 transcript=Medtr1g042360.1 locus=Medtr1g042360 ID=Medtr1g042360.1.JCVIMt4.0v1 annot-version=Mt4.0v1	tr|G7I3S5|G7I3S5_MEDTR Cathepsin propeptide inhibitor domain protein OS=Medicago truncatula OX=3880 GN=MTR_1g042360 PE=4 SV=1	XP_024633323.1 macrodontain-1 [Medicago truncatula]	AT2G34080.1 | Symbols: | Cysteine proteinases superfamily protein | chr2:14393431-14394777 REVERSE LENGTH=345	sp|P80884|ANAN_ANACO Ananain OS=Ananas comosus OX=4615 GN=AN1 PE=1 SV=2	NA
MedtrR108_hic.HiC_scaffold_1.1539	15010841	15012406	HiC_scaffold_1	RHN78562.1 putative S-phase kinase-associated protein [Medicago truncatula]	Medtr1g042510.1 pacid=31092526 transcript=Medtr1g042510.1 locus=Medtr1g042510 ID=Medtr1g042510.1.JCVIMt4.0v1 annot-version=Mt4.0v1	tr|G7I3U0|G7I3U0_MEDTR Putative S-phase kinase-associated protein OS=Medicago truncatula OX=3880 GN=MTR_1g042510 PE=4 SV=1	XP_013470317.1 SKP1-like protein 1A [Medicago truncatula]	AT1G75950.1 | Symbols: SKP1, ASK1, ATSKP1, SKP1A, UIP1 | S phase kinase-associated protein 1 | chr1:28516715-28517454 FORWARD LENGTH=160	sp|Q39255|SKP1A_ARATH SKP1-like protein 1A OS=Arabidopsis thaliana OX=3702 GN=SKP1A PE=1 SV=1	NA
MedtrR108_hic.HiC_scaffold_1.154	1495605	1499420	HiC_scaffold_1	RHN77494.1 putative dihydroflavanol 4-reductase [Medicago truncatula]	Medtr1g022440.1 pacid=31098787 transcript=Medtr1g022440.1 locus=Medtr1g022440 ID=Medtr1g022440.1.JCVIMt4.0v1 annot-version=Mt4.0v1	tr|Q6TQT0|Q6TQT0_MEDTR Dihydroflavonal-4-reductase 2 OS=Medicago truncatula OX=3880 GN=25482168 PE=2 SV=1	XP_013466133.1 dihydroflavonol 4-reductase [Medicago truncatula]	AT5G42800.1 | Symbols: DFR, TT3, M318 | dihydroflavonol 4-reductase | chr5:17164296-17165864 REVERSE LENGTH=382	sp|Q9XES5|DFRA_MALDO Bifunctional dihydroflavonol 4-reductase/flavanone 4-reductase OS=Malus domestica OX=3750 GN=DFR PE=1 SV=1	K13082
MedtrR108_hic.HiC_scaffold_1.1540	15019640	15024342	HiC_scaffold_1	RHN78563.1 putative protein kinase AGC-NDR family [Medicago truncatula]	Medtr1g042700.1 pacid=31097658 transcript=Medtr1g042700.1 locus=Medtr1g042700 ID=Medtr1g042700.1.JCVIMt4.0v1 annot-version=Mt4.0v1	tr|G7I4M5|G7I4M5_MEDTR AGC kinase OS=Medicago truncatula OX=3880 GN=MTR_1g042700 PE=4 SV=1	XP_013467088.1 serine/threonine-protein kinase tricorner isoform X1 [Medicago truncatula]	AT4G14350.1 | Symbols: | AGC (cAMP-dependent, cGMP-dependent and protein kinase C) kinase family protein | chr4:8256449-8259934 REVERSE LENGTH=551	sp|Q9Y2H1|ST38L_HUMAN Serine/threonine-protein kinase 38-like OS=Homo sapiens OX=9606 GN=STK38L PE=1 SV=3	K08790
MedtrR108_hic.HiC_scaffold_1.1541	15028557	15028883	HiC_scaffold_1	NA	NA	NA	NA	NA	NA	NA
MedtrR108_hic.HiC_scaffold_1.1542	15041114	15042753	HiC_scaffold_1	RHN78564.1 putative cytochrome P450 [Medicago truncatula]	Medtr1g442730.1 pacid=31095248 transcript=Medtr1g442730.1 locus=Medtr1g442730 ID=Medtr1g442730.1.JCVIMt4.0v1 annot-version=Mt4.0v1	tr|A0A072VI43|A0A072VI43_MEDTR Cytochrome P450 family 71 protein OS=Medicago truncatula OX=3880 GN=25485771 PE=3 SV=1	XP_013467083.1 cytochrome P450 71D11 [Medicago truncatula]	AT3G26210.1 | Symbols: CYP71B23 | cytochrome P450, family 71, subfamily B, polypeptide 23 | chr3:9593329-9595202 REVERSE LENGTH=501	sp|O22307|C71DB_LOTJA Cytochrome P450 71D11 (Fragment) OS=Lotus japonicus OX=34305 GN=CYP71D11 PE=2 SV=1	NA
MedtrR108_hic.HiC_scaffold_1.1543	15052610	15062134	HiC_scaffold_1	RHN78891.1 putative P-loop containing nucleoside triphosphate hydrolase, leucine-rich repeat domain, L [Medicago truncatula]	Medtr1g442750.1 pacid=31094143 transcript=Medtr1g442750.1 locus=Medtr1g442750 ID=Medtr1g442750.1.JCVIMt4.0v1 annot-version=Mt4.0v1	tr|A0A072VSK9|A0A072VSK9_MEDTR Disease resistance protein (CC-NBS-LRR class) family protein OS=Medicago truncatula OX=3880 GN=MTR_1g442750 PE=4 SV=1	XP_024631520.1 uncharacterized protein LOC112419027 isoform X1 [Medicago truncatula]	AT1G61190.1 | Symbols: | LRR and NB-ARC domains-containing disease resistance protein | chr1:22557602-22560687 FORWARD LENGTH=967	sp|O22727|DRL16_ARATH Probable disease resistance protein At1g61190 OS=Arabidopsis thaliana OX=3702 GN=At1g61190 PE=3 SV=1	NA
MedtrR108_hic.HiC_scaffold_1.1544	15073174	15074251	HiC_scaffold_1	RHN75168.1 putative ribonuclease H-like domain-containing protein [Medicago truncatula]	NA	tr|A0A396JFP2|A0A396JFP2_MEDTR Putative ribonuclease H-like domain-containing protein OS=Medicago truncatula OX=3880 GN=MtrunA17_Chr2g0318211 PE=4 SV=1	NA	NA	NA	NA
MedtrR108_hic.HiC_scaffold_1.1545	15074288	15074560	HiC_scaffold_1	RHN52685.1 putative ribonuclease H-like domain-containing protein [Medicago truncatula]	Medtr1g091043.1 pacid=31096144 transcript=Medtr1g091043.1 locus=Medtr1g091043 ID=Medtr1g091043.1.JCVIMt4.0v1 annot-version=Mt4.0v1	tr|A0A396HMV5|A0A396HMV5_MEDTR Putative ribonuclease H-like domain-containing protein OS=Medicago truncatula OX=3880 GN=MtrunA17_Chr6g0483181 PE=4 SV=1	XP_024642351.1 uncharacterized protein LOC112422861 [Medicago truncatula]	NA	NA	NA
MedtrR108_hic.HiC_scaffold_1.1546	15077380	15082627	HiC_scaffold_1	RHN78567.1 putative protein kinase AGC-NDR family [Medicago truncatula]	Medtr1g442790.1 pacid=31100766 transcript=Medtr1g442790.1 locus=Medtr1g442790 ID=Medtr1g442790.1.JCVIMt4.0v1 annot-version=Mt4.0v1	tr|A0A072VI48|A0A072VI48_MEDTR AGC kinase OS=Medicago truncatula OX=3880 GN=25485775 PE=4 SV=1	XP_013467088.1 serine/threonine-protein kinase tricorner isoform X1 [Medicago truncatula]	AT4G14350.1 | Symbols: | AGC (cAMP-dependent, cGMP-dependent and protein kinase C) kinase family protein | chr4:8256449-8259934 REVERSE LENGTH=551	sp|Q2LZZ7|TRC_DROPS Serine/threonine-protein kinase tricornered OS=Drosophila pseudoobscura pseudoobscura OX=46245 GN=trc PE=3 SV=1	K08790
MedtrR108_hic.HiC_scaffold_1.1547	15082714	15085769	HiC_scaffold_1	NA	NA	NA	XP_024634776.1 LOW QUALITY PROTEIN: uncharacterized protein C16G5.07c-like, partial [Medicago truncatula]	NA	NA	NA
MedtrR108_hic.HiC_scaffold_1.1548	15089364	15089720	HiC_scaffold_1	NA	NA	NA	NA	NA	NA	NA
MedtrR108_hic.HiC_scaffold_1.1549	15092923	15101581	HiC_scaffold_1	RHN78568.1 putative nucleolar protein [Medicago truncatula]	Medtr1g442830.1 pacid=31094090 transcript=Medtr1g442830.1 locus=Medtr1g442830 ID=Medtr1g442830.1.JCVIMt4.0v1 annot-version=Mt4.0v1	tr|A0A396JQQ9|A0A396JQQ9_MEDTR Putative nucleolar protein OS=Medicago truncatula OX=3880 GN=MtrunA17_Chr1g0167361 PE=3 SV=1	XP_024628439.1 LOW QUALITY PROTEIN: nucleolar protein 14 [Medicago truncatula]	AT1G69070.1 | Symbols: | FUNCTIONS IN: molecular_function unknown; INVOLVED IN: biological_process unknown; LOCATED IN: cellular_component unknown; EXPRESSED IN: 23 plant structures; EXPRESSED DURING: 13 growth stages; CONTAINS InterPro DOMAIN/s: Nop14-like protein (InterPro:IPR007276); Has 69842 Blast hits to 35213 proteins in 1572 species: Archae - 363; Bacteria - 20593; Metazoa - 20851; Fungi …	sp|Q8R3N1|NOP14_MOUSE Nucleolar protein 14 OS=Mus musculus OX=10090 GN=Nop14 PE=1 SV=2	K14766
MedtrR108_hic.HiC_scaffold_1.155	1504699	1510005	HiC_scaffold_1	RHN77493.1 putative ornithine carbamoyltransferase [Medicago truncatula]	Medtr1g022420.1 pacid=31100490 transcript=Medtr1g022420.1 locus=Medtr1g022420 ID=Medtr1g022420.1.JCVIMt4.0v1 annot-version=Mt4.0v1	tr|A0A072VEY9|A0A072VEY9_MEDTR Ornithine transcarbamylase OS=Medicago truncatula OX=3880 GN=25482166 PE=3 SV=1	XP_013466132.1 ornithine carbamoyltransferase, chloroplastic [Medicago truncatula]	AT1G75330.1 | Symbols: OTC | ornithine carbamoyltransferase | chr1:28266457-28268383 REVERSE LENGTH=375	sp|Q43814|OTC_PEA Ornithine carbamoyltransferase, chloroplastic OS=Pisum sativum OX=3888 GN=ARGF PE=2 SV=1	K00611
MedtrR108_hic.HiC_scaffold_1.1550	15105884	15110107	HiC_scaffold_1	RHN78570.1 putative S-adenosyl-L-methionine-dependent methyltransferase [Medicago truncatula]	Medtr1g442840.3 pacid=31095575 transcript=Medtr1g442840.3 locus=Medtr1g442840 ID=Medtr1g442840.3.JCVIMt4.0v1 annot-version=Mt4.0v1	tr|A0A396JJY3|A0A396JJY3_MEDTR Methyltransferase OS=Medicago truncatula OX=3880 GN=MtrunA17_Chr1g0167381 PE=3 SV=1	XP_013467092.1 probable methyltransferase PMT8 [Medicago truncatula]	AT1G04430.1 | Symbols: | S-adenosyl-L-methionine-dependent methyltransferases superfamily protein | chr1:1198860-1201301 FORWARD LENGTH=623	sp|Q940J9|PMT8_ARATH Probable methyltransferase PMT8 OS=Arabidopsis thaliana OX=3702 GN=At1g04430 PE=2 SV=1	NA
MedtrR108_hic.HiC_scaffold_1.1551	15121375	15123252	HiC_scaffold_1	RHN78573.1 putative ALOG domain-containing protein [Medicago truncatula]	Medtr1g442860.1 pacid=31095863 transcript=Medtr1g442860.1 locus=Medtr1g442860 ID=Medtr1g442860.1.JCVIMt4.0v1 annot-version=Mt4.0v1	tr|A0A072VGF5|A0A072VGF5_MEDTR G1-like protein OS=Medicago truncatula OX=3880 GN=25485780 PE=3 SV=1	XP_013467094.1 protein LIGHT-DEPENDENT SHORT HYPOCOTYLS 4 [Medicago truncatula]	AT3G23290.2 | Symbols: LSH4 | Protein of unknown function (DUF640) | chr3:8326958-8328010 FORWARD LENGTH=195	sp|Q9LW68|LSH4_ARATH Protein LIGHT-DEPENDENT SHORT HYPOCOTYLS 4 OS=Arabidopsis thaliana OX=3702 GN=LSH4 PE=1 SV=1	NA
MedtrR108_hic.HiC_scaffold_1.1552	15127832	15129281	HiC_scaffold_1	RHN54089.1 putative HAT dimerization domain, ribonuclease H-like domain, hAT-like transposase, RNase-H [Medicago truncatula]	Vigun03g239650.1.p pacid=43107082 transcript=Vigun03g239650.1 locus=Vigun03g239650 ID=Vigun03g239650.1.v1.2 annot-version=v1.2	tr|V9Q4P4|V9Q4P4_MEDTR Putative HAT dimerization domain, ribonuclease H-like domain, hAT-like transposase, RNase-H OS=Medicago truncatula OX=3880 GN=BH1 PE=2 SV=1	XP_024630649.1 zinc finger BED domain-containing protein RICESLEEPER 1-like [Medicago truncatula]	NA	sp|B9FJG3|RSLE1_ORYSJ Zinc finger BED domain-containing protein RICESLEEPER 1 OS=Oryza sativa subsp. japonica OX=39947 GN=Os05g0239150 PE=3 SV=1	NA
MedtrR108_hic.HiC_scaffold_1.1553	15136094	15140755	HiC_scaffold_1	RHN78574.1 putative aldo/keto reductase, NADP-dependent oxidoreductase domain-containing protein [Medicago truncatula]	Medtr1g042730.1 pacid=31092792 transcript=Medtr1g042730.1 locus=Medtr1g042730 ID=Medtr1g042730.1.JCVIMt4.0v1 annot-version=Mt4.0v1	tr|G7I4M8|G7I4M8_MEDTR Aldo/keto reductase family oxidoreductase OS=Medicago truncatula OX=3880 GN=11424945 PE=4 SV=1	XP_003590003.1 uncharacterized protein LOC11424945 [Medicago truncatula]	AT1G04420.1 | Symbols: | NAD(P)-linked oxidoreductase superfamily protein | chr1:1191634-1193699 FORWARD LENGTH=412	sp|P0A9T4|TAS_ECOLI Protein tas OS=Escherichia coli (strain K12) OX=83333 GN=tas PE=1 SV=1	NA
MedtrR108_hic.HiC_scaffold_1.1554	15145564	15147223	HiC_scaffold_1	RHN50683.1 putative transcription factor interactor and regulator CCHC(Zn) family [Medicago truncatula]	Medtr0488s0020.1 pacid=31101091 transcript=Medtr0488s0020.1 locus=Medtr0488s0020 ID=Medtr0488s0020.1.JCVIMt4.0v1 annot-version=Mt4.0v1	tr|A0A072TEB8|A0A072TEB8_MEDTR DUF4283 domain protein OS=Medicago truncatula OX=3880 GN=MTR_0488s0020 PE=4 SV=1	XP_024634518.1 uncharacterized protein LOC112420112 [Medicago truncatula]	NA	NA	NA
MedtrR108_hic.HiC_scaffold_1.1555	15170691	15172002	HiC_scaffold_1	RHN54089.1 putative HAT dimerization domain, ribonuclease H-like domain, hAT-like transposase, RNase-H [Medicago truncatula]	Tp57577_TGAC_v2_mRNA37185 pacid=35991066 transcript=Tp57577_TGAC_v2_mRNA37185 locus=Tp57577_TGAC_v2_gene35969 ID=Tp57577_TGAC_v2_mRNA37185.v2 annot-version=v2	tr|V9Q4P4|V9Q4P4_MEDTR Putative HAT dimerization domain, ribonuclease H-like domain, hAT-like transposase, RNase-H OS=Medicago truncatula OX=3880 GN=BH1 PE=2 SV=1	XP_024630649.1 zinc finger BED domain-containing protein RICESLEEPER 1-like [Medicago truncatula]	NA	sp|B9FJG3|RSLE1_ORYSJ Zinc finger BED domain-containing protein RICESLEEPER 1 OS=Oryza sativa subsp. japonica OX=39947 GN=Os05g0239150 PE=3 SV=1	NA
MedtrR108_hic.HiC_scaffold_1.1556	15174826	15175314	HiC_scaffold_1	RHN78577.1 hypothetical protein MtrunA17_Chr1g0167451 [Medicago truncatula]	Medtr1g042770.1 pacid=31093712 transcript=Medtr1g042770.1 locus=Medtr1g042770 ID=Medtr1g042770.1.JCVIMt4.0v1 annot-version=Mt4.0v1	tr|G7I4N1|G7I4N1_MEDTR Uncharacterized protein OS=Medicago truncatula OX=3880 GN=MTR_1g042770 PE=4 SV=1	XP_006606056.1 uncharacterized protein LOC102665464 [Glycine max]	NA	NA	NA
MedtrR108_hic.HiC_scaffold_1.1557	15176765	15182847	HiC_scaffold_1	RHN78579.1 putative chromatin regulator PHD family [Medicago truncatula]	Medtr1g042800.1 pacid=31093293 transcript=Medtr1g042800.1 locus=Medtr1g042800 ID=Medtr1g042800.1.JCVIMt4.0v1 annot-version=Mt4.0v1	tr|G7I4N4|G7I4N4_MEDTR Chromosome condensation regulator RCC1 repeat protein OS=Medicago truncatula OX=3880 GN=MTR_1g042800 PE=4 SV=2	XP_024630651.1 PH, RCC1 and FYVE domains-containing protein 1 [Medicago truncatula]	AT3G23270.1 | Symbols: | Regulator of chromosome condensation (RCC1) family with FYVE zinc finger domain | chr3:8316436-8320337 FORWARD LENGTH=1045	sp|Q947D2|PRAF1_ARATH PH, RCC1 and FYVE domains-containing protein 1 OS=Arabidopsis thaliana OX=3702 GN=PRAF1 PE=1 SV=1	NA
MedtrR108_hic.HiC_scaffold_1.1558	15185531	15186091	HiC_scaffold_1	RHN78582.1 hypothetical protein MtrunA17_Chr1g0167501 [Medicago truncatula]	Medtr1g042820.1 pacid=31097488 transcript=Medtr1g042820.1 locus=Medtr1g042820 ID=Medtr1g042820.1.JCVIMt4.0v1 annot-version=Mt4.0v1	tr|G7I4N6|G7I4N6_MEDTR DUF761 domain protein OS=Medicago truncatula OX=3880 GN=11430389 PE=4 SV=1	XP_003590011.1 uncharacterized protein LOC11430389 [Medicago truncatula]	AT4G14380.1 | Symbols: | unknown protein; Has 22 Blast hits to 22 proteins in 8 species: Archae - 0; Bacteria - 0; Metazoa - 1; Fungi - 1; Plants - 18; Viruses - 0; Other Eukaryotes - 2 (source: NCBI BLink). | chr4:8285815-8286417 FORWARD LENGTH=200	NA	NA
[truncated: 38,407 more rows]

[truncated: 16 more sheets: Table S9, Table S10, Table S11, Table S12, Table S13, Table S14, Table S15, Table S16, Table S17, Table S18, Table S19, Table S20, Table S21, Table S22, Table S23, Table S24]
